# Supplementary material for: A systems biology approach to investigate the mechanism of action of trabectedin in a model of myelomonocytic leukemia
Source: Pharmacogenomics J. 2016 Dec 13;18(1):56–63. doi: 10.1038/tpj.2016.76 (PMC5817395; doi:10.1038/tpj.2016.76)
Supplement: Supplementary Table S1 [file tpj201676x2.xlsx]

## Sheet: SupplementaryTable1
PROBEID	Entrez Gene ID	Gene Symbol	Gene Name	logFC	AveExpr	t	P.Value	adj.P.Val	B
A_23_P16523	9518	GDF15	growth differentiation factor 15	3.78117	9.53912	33.8946	4.34693e-12	7.70236e-09	17.9145
A_24_P122137	3976	LIF	leukemia inhibitory factor	3.42623	6.69469	30.1847	1.45534e-11	1.7629e-08	16.9052
A_23_P52986	220001	VWCE	von Willebrand factor C and EGF domains	3.15839	9.34594	26.6911	5.22864e-11	3.80251e-08	15.7814
A_33_P3236392	81607	PVRL4	poliovirus receptor-related 4	3.14753	6.14237	12.4353	1.26242e-07	1.13391e-05	8.12637
A_23_P429998	2354	FOSB	FBJ murine osteosarcoma viral oncogene homolog B	2.79166	5.4184	11.3023	3.23406e-07	2.13792e-05	7.14672
A_33_P3385351	NA			2.77778	4.86816	7.92453	9.39176e-06	0.000195781	3.60085
A_33_P3276693	5228	PGF	placental growth factor	2.73376	7.25053	11.2216	3.46885e-07	2.25371e-05	7.07349
A_33_P3338341	5625	PRODH	proline dehydrogenase (oxidase) 1	2.56371	4.66028	6.41281	6.11505e-05	0.000701522	1.61871
A_23_P64721	8843	HCAR3	hydroxycarboxylic acid receptor 3	2.4953	4.59906	10.5608	6.26131e-07	3.3344e-05	6.45521
A_23_P4714	8190	MIA	melanoma inhibitory activity	2.49055	4.47575	8.16514	7.13974e-06	0.000161066	3.89075
A_23_P343398	1236	CCR7	chemokine (C-C motif) receptor 7	2.46344	5.71469	14.2124	3.32982e-08	4.51535e-06	9.5015
A_23_P502750	4193	MDM2	MDM2 oncogene, E3 ubiquitin protein ligase	2.40282	7.40781	8.13338	7.40025e-06	0.000164656	3.85287
A_33_P3361707	4193	MDM2	MDM2 oncogene, E3 ubiquitin protein ligase	2.39858	8.75892	24.9482	1.05334e-10	6.55247e-08	15.1445
A_23_P5392	9540	TP53I3	tumor protein p53 inducible protein 3	2.39163	8.63274	28.161	2.99586e-11	2.76923e-08	16.2773
A_23_P131089	256949	KANK3	KN motif and ankyrin repeat domains 3	2.33886	5.78589	15.8469	1.11032e-08	1.98543e-06	10.6205
A_33_P3392077	9540	TP53I3	tumor protein p53 inducible protein 3	2.3239	9.39841	28.9761	2.22665e-11	2.28419e-08	16.5375
A_24_P382319	634	CEACAM1	carcinoembryonic antigen-related cell adhesion molecule 1 (biliary glycoprotein)	2.30936	4.80933	6.34362	6.70775e-05	0.000744114	1.5209
A_33_P3361422	1593	CYP27A1	cytochrome P450, family 27, subfamily A, polypeptide 1	2.29094	4.53998	4.43615	0.00111498	0.00581628	-1.43577
A_23_P19182	51308	REEP2	receptor accessory protein 2	2.26818	5.69744	8.15763	7.2005e-06	0.000162248	3.8818
A_24_P925664	4193	MDM2	MDM2 oncogene, E3 ubiquitin protein ligase	2.23491	9.08085	23.5147	1.94364e-10	1.08239e-07	14.5763
A_24_P89457	1026	CDKN1A	cyclin-dependent kinase inhibitor 1A (p21, Cip1)	2.17096	6.56847	15.7734	1.16387e-08	2.0437e-06	10.5728
A_23_P500501	2261	FGFR3	fibroblast growth factor receptor 3	2.11845	8.41507	19.4027	1.4082e-09	4.9904e-07	12.6784
A_23_P171132	60401	EDA2R	ectodysplasin A2 receptor	2.10523	6.32495	17.6358	3.74123e-09	9.59477e-07	11.7131
A_33_P3685572	157562	LOC157562	uncharacterized LOC157562	2.08204	6.8621	6.83305	3.53314e-05	0.000487363	2.19897
A_23_P38154	2232	FDXR	ferredoxin reductase	2.03605	13.569	14.2098	3.33595e-08	4.51535e-06	9.49961
A_23_P103765	2205	FCER1A	Fc fragment of IgE, high affinity I, receptor for; alpha polypeptide	2.02769	7.86202	22.8513	2.61261e-10	1.37628e-07	14.2985
A_23_P168882	94241	TP53INP1	tumor protein p53 inducible nuclear protein 1	2.02234	7.88848	15.5707	1.32672e-08	2.26834e-06	10.4401
A_33_P3421163	94241	TP53INP1	tumor protein p53 inducible nuclear protein 1	1.93338	5.19446	12.5417	1.16018e-07	1.07171e-05	8.21399
A_33_P3381777	340205	TREML1	triggering receptor expressed on myeloid cells-like 1	1.91967	4.98597	7.35149	1.8508e-05	0.00031287	2.88316
A_33_P3394405	727721	LOC727721	uncharacterized LOC727721	1.90552	6.32389	12.6919	1.03097e-07	9.98024e-06	8.33639
A_23_P1904	2206	MS4A2	membrane-spanning 4-domains, subfamily A, member 2	1.89674	5.86692	14.9802	1.96081e-08	2.98579e-06	10.0429
A_33_P3436646	151657	LOC151657	uncharacterized LOC151657	1.87227	5.77733	6.04327	0.000100966	0.000994907	1.08873
A_23_P85082	158800	RHOXF1	Rhox homeobox family, member 1	1.86198	7.12233	12.5922	1.11484e-07	1.04879e-05	8.25532
A_33_P3297297	NA			1.82117	3.7889	4.46465	0.00106511	0.00562846	-1.38801
A_23_P103756	5016	OVGP1	oviductal glycoprotein 1, 120kDa	1.81877	6.92795	13.9761	3.94007e-08	5.05237e-06	9.32882
A_23_P302568	7781	SLC30A3	solute carrier family 30 (zinc transporter), member 3	1.81145	7.53149	16.779	6.2147e-09	1.37649e-06	11.2056
A_33_P3263538	283131	NEAT1	nuclear paraspeckle assembly transcript 1 (non-protein coding)	1.81026	10.8959	18.6237	2.14318e-09	6.6306e-07	12.2655
A_33_P3291559	NA			1.79087	5.07852	5.66198	0.000172715	0.00148627	0.522046
A_24_P562369	NA			1.78466	5.23134	13.6531	4.97972e-08	5.86169e-06	9.08803
A_23_P201079	7799	PRDM2	PR domain containing 2, with ZNF domain	1.76278	5.33589	21.5974	4.67762e-10	2.18965e-07	13.7453
A_33_P3634554	NA			1.75947	5.6861	10.5891	6.10126e-07	3.28507e-05	6.48237
A_23_P21976	1464	CSPG4	chondroitin sulfate proteoglycan 4	1.74877	8.77966	11.6473	2.40824e-07	1.77642e-05	7.45445
A_23_P129695	114990	VASN	vasorin	1.74118	5.83797	7.51137	1.52598e-05	0.000273094	3.08735
A_23_P30254	10769	PLK2	polo-like kinase 2	1.73762	9.39822	5.78672	0.000144575	0.00130098	0.709668
A_33_P3311083	653583	PHLDB3	pleckstrin homology-like domain, family B, member 3	1.69885	7.04717	12.1819	1.54756e-07	1.34659e-05	7.91485
A_32_P96692	5429	POLH	polymerase (DNA directed), eta	1.6947	8.18838	11.1767	3.60741e-07	2.32053e-05	7.03255
A_33_P3309319	55367	PIDD	p53-induced death domain protein	1.67592	13.3947	17.4418	4.18809e-09	1.04654e-06	11.6006
A_23_P79803	128434	VSTM2L	V-set and transmembrane domain containing 2 like	1.66466	5.15716	9.78977	1.29907e-06	5.18964e-05	5.68856
A_33_P3357843	6443	SGCB	sarcoglycan, beta (43kDa dystrophin-associated glycoprotein)	1.65895	5.50735	4.93662	0.000507464	0.00323621	-0.612016
A_33_P3821778	643401	LINC01021	long intergenic non-protein coding RNA 1021	1.65348	9.1173	8.31753	6.02045e-06	0.000142979	4.071
A_32_P161033	NA			1.64693	6.70114	9.96929	1.09153e-06	4.67741e-05	5.87163
A_33_P3389603	100128477	LOC100128477	uncharacterized LOC100128477	1.64562	4.53039	6.04926	0.000100134	0.000988208	1.09747
A_33_P3318766	NA			1.62394	4.211	4.80838	0.000618789	0.00374565	-0.820002
A_33_P3414157	79083	MLPH	melanophilin	1.61926	6.19627	6.95112	3.04064e-05	0.000441289	2.35781
A_33_P3511777	201477	DLGAP1-AS3	DLGAP1 antisense RNA 3	1.61565	6.86465	17.044	5.29817e-09	1.22115e-06	11.3656
A_33_P3283201	NA			1.59127	7.40273	17.3214	4.49453e-09	1.08152e-06	11.5301
A_23_P63896	355	FAS	Fas cell surface death receptor	1.58106	6.89235	14.1193	3.55715e-08	4.64683e-06	9.43377
A_23_P99693	22890	ZBTB1	zinc finger and BTB domain containing 1	1.58101	7.32351	12.0558	1.71504e-07	1.41084e-05	7.808
A_32_P64200	2979	GUCA1B	guanylate cyclase activator 1B (retina)	1.5775	5.28028	10.3859	7.35952e-07	3.70657e-05	6.28568
A_33_P3235262	138429	PIP5KL1	phosphatidylinositol-4-phosphate 5-kinase-like 1	1.57451	6.15572	12.6582	1.0585e-07	1.01133e-05	8.30908
A_32_P75661	NA			1.5646	6.32245	9.09156	2.62306e-06	8.38058e-05	4.94827
A_24_P380679	286006	LSMEM1	leucine-rich single-pass membrane protein 1	1.55345	6.42314	12.9082	8.71592e-08	8.7568e-06	8.51027
A_33_P3383955	1643	DDB2	damage-specific DNA binding protein 2, 48kDa	1.54333	9.38619	6.57068	4.96307e-05	0.000604892	1.83945
A_33_P3381127	355	FAS	Fas cell surface death receptor	1.53697	6.45453	12.0061	1.78648e-07	1.43077e-05	7.76554
A_33_P3219303	1056	CEL	carboxyl ester lipase	1.52978	6.82164	6.15175	8.69808e-05	0.000897482	1.24625
A_23_P43157	4603	MYBL1	v-myb avian myeloblastosis viral oncogene homolog-like 1	1.52144	6.94333	13.7352	4.6898e-08	5.74899e-06	9.14976
A_23_P93562	27244	SESN1	sestrin 1	1.51665	7.79289	11.3285	3.16156e-07	2.11759e-05	7.17041
A_24_P227927	50615	IL21R	interleukin 21 receptor	1.50464	8.92041	6.7099	4.13966e-05	0.000540763	2.03135
A_32_P150735	NA			1.49905	5.43708	6.21333	7.99788e-05	0.000845373	1.33494
A_33_P3397763	8744	TNFSF9	tumor necrosis factor (ligand) superfamily, member 9	1.49275	11.2705	7.5757	1.41314e-05	0.000260829	3.16864
A_23_P205575	64582	GPR135	G protein-coupled receptor 135	1.48625	8.43801	8.39681	5.51454e-06	0.00013516	4.16376
A_32_P107493	124045	SPATA33	spermatogenesis associated 33	1.48606	7.03481	9.09324	2.61848e-06	8.38042e-05	4.95012
A_23_P159237	2843	GPR20	G protein-coupled receptor 20	1.48531	9.78467	10.2066	8.70602e-07	4.22112e-05	6.10928
A_24_P237036	8740	TNFSF14	tumor necrosis factor (ligand) superfamily, member 14	1.48064	9.25469	17.8827	3.24609e-09	8.79004e-07	11.8544
A_23_P104464	240	ALOX5	arachidonate 5-lipoxygenase	1.47339	5.56757	7.92102	9.4298e-06	0.000196054	3.59658
A_23_P5441	10058	ABCB6	ATP-binding cassette, sub-family B (MDR/TAP), member 6	1.47193	9.03523	6.9572	3.01737e-05	0.000439221	2.36594
A_23_P23221	1647	GADD45A	growth arrest and DNA-damage-inducible, alpha	1.46038	9.21482	11.6729	2.35682e-07	1.74664e-05	7.47696
A_23_P208182	89790	SIGLEC10	sialic acid binding Ig-like lectin 10	1.43744	6.94541	11.5945	2.51814e-07	1.83245e-05	7.40792
A_23_P143935	80235	PIGZ	phosphatidylinositol glycan anchor biosynthesis, class Z	1.43413	9.33788	14.3349	3.05477e-08	4.23025e-06	9.58985
A_32_P198731	54492	NEURL1B	neuralized homolog 1B (Drosophila)	1.43351	4.31418	4.7012	0.000731668	0.00424686	-0.995504
A_23_P125078	284129	SLC26A11	solute carrier family 26 (anion exchanger), member 11	1.42816	7.88065	15.1434	1.75765e-08	2.78524e-06	10.1543
A_24_P110780	374987	NEXN-AS1	NEXN antisense RNA 1	1.42591	4.93461	9.75563	1.34319e-06	5.31038e-05	5.65341
A_24_P778906	NA			1.4157	5.72609	9.0334	2.78656e-06	8.67616e-05	4.88449
A_23_P62081	6447	SCG5	secretogranin V (7B2 protein)	1.40753	5.62279	15.4058	1.47751e-08	2.40575e-06	10.3308
A_33_P3381117	100128563	LOC100128563	uncharacterized LOC100128563	1.39307	8.67335	5.27546	0.000303883	0.00223739	-0.0731775
A_33_P3413468	60401	EDA2R	ectodysplasin A2 receptor	1.38458	8.28465	6.32674	6.86145e-05	0.000753445	1.49694
A_23_P52610	1643	DDB2	damage-specific DNA binding protein 2, 48kDa	1.37598	13.0433	16.022	9.93244e-09	1.80928e-06	10.7332
A_33_P3209254	647190	RPS16P5	ribosomal protein S16 pseudogene 5	1.37473	6.02373	13.4388	5.83327e-08	6.49693e-06	8.92504
A_33_P3799692	338620	LOC338620	uncharacterized LOC338620	1.37468	5.51868	8.12604	7.46198e-06	0.000165462	3.84408
A_23_P38795	2357	FPR1	formyl peptide receptor 1	1.37387	6.42201	6.52407	5.2768e-05	0.000629437	1.77462
A_33_P3251073	339456	TMEM52	transmembrane protein 52	1.36618	8.85228	8.39042	5.55352e-06	0.000135814	4.15632
A_24_P323941	200232	FAM209A	family with sequence similarity 209, member A	1.36041	8.50648	15.0961	1.814e-08	2.82726e-06	10.1222
A_23_P165707	129530	LYG1	lysozyme G-like 1	1.36001	7.67855	15.0849	1.82769e-08	2.82726e-06	10.1145
A_24_P49517	90987	ZNF251	zinc finger protein 251	1.35848	7.22182	4.06999	0.00202676	0.00914858	-2.0575
A_33_P3353030	7349	UCN	urocortin	1.35801	9.9665	12.2833	1.42582e-07	1.2575e-05	7.99998
A_33_P3223860	NA			1.35656	4.57756	7.15196	2.36466e-05	0.000370794	2.62387
A_33_P3345031	NA			1.35474	5.68989	13.2133	6.90665e-08	7.47875e-06	8.75076
A_24_P337397	57763	ANKRA2	ankyrin repeat, family A (RFXANK-like), 2	1.3542	8.53795	15.4982	1.39087e-08	2.34906e-06	10.3922
A_32_P79190	100874392	ANKRD20A12P	ankyrin repeat domain 20 family, member A12, pseudogene	1.34567	7.05558	6.65109	4.46801e-05	0.000571056	1.95061
A_33_P3715909	NA			1.34243	7.81912	11.5202	2.68216e-07	1.89237e-05	7.34208
A_33_P3258452	57103	C12orf5	chromosome 12 open reading frame 5	1.3422	6.8732	6.47863	5.60315e-05	0.000657402	1.71116
A_33_P3252326	441528	LOC441528	uncharacterized LOC441528	1.34194	5.98928	5.11822	0.000384737	0.0026366	-0.321265
A_33_P3861634	285084	LOC285084	uncharacterized LOC285084	1.34098	4.79182	9.39611	1.92065e-06	6.80644e-05	5.27685
A_23_P16944	6382	SDC1	syndecan 1	1.3383	7.96941	15.2139	1.67704e-08	2.67928e-06	10.2021
A_23_P203173	3587	IL10RA	interleukin 10 receptor, alpha	1.33792	9.68385	17.8418	3.32286e-09	8.87205e-07	11.8311
A_33_P3375451	57523	NYNRIN	NYN domain and retroviral integrase containing	1.33479	7.18926	8.93413	3.0917e-06	9.24186e-05	4.77485
A_24_P303524	79778	MICALL2	MICAL-like 2	1.33322	10.9195	11.7469	2.21493e-07	1.67331e-05	7.54167
A_23_P329198	64859	NABP1	nucleic acid binding protein 1	1.33321	8.85971	15.3894	1.49349e-08	2.40575e-06	10.3199
A_33_P3311621	338739	CSTF3-AS1	CSTF3 antisense RNA 1 (head to head)	1.33118	4.47176	4.0509	0.00209188	0.0093774	-2.0903
A_33_P3417427	100128098	ST8SIA6-AS1	ST8SIA6 antisense RNA 1	1.3293	4.0333	6.55249	5.08303e-05	0.000613792	1.81419
A_33_P3295173	51668	HSPB11	heat shock protein family B (small), member 11	1.32497	4.56807	4.88287	0.000551302	0.00343573	-0.698934
A_24_P926960	1953	MEGF6	multiple EGF-like-domains 6	1.32342	8.02029	13.6326	5.05515e-08	5.86169e-06	9.07255
A_33_P3214550	3579	CXCR2	chemokine (C-X-C motif) receptor 2	1.32003	9.84112	10.1491	9.19231e-07	4.37766e-05	6.05219
A_32_P8551	123904	NRN1L	neuritin 1-like	1.31838	6.7489	4.50256	0.00100239	0.0053778	-1.32465
A_33_P3371318	NA			1.31778	4.50135	5.06282	0.000418439	0.0028104	-0.409495
A_33_P3306823	162993	ZNF846	zinc finger protein 846	1.31519	5.62895	5.32588	0.000281953	0.00212758	0.00565099
A_33_P3262799	54816	ZNF280D	zinc finger protein 280D	1.31327	5.28148	6.44526	5.85669e-05	0.000680696	1.66436
A_23_P396858	8325	FZD8	frizzled family receptor 8	1.30966	5.09809	8.6538	4.16681e-06	0.00011333	4.4598
A_23_P350555	140290	TCP10L	t-complex 10-like	1.30323	5.79367	5.13698	0.000373991	0.00259319	-0.291493
A_23_P132738	1427	CRYGS	crystallin, gamma S	1.29897	7.6284	10.393	7.31084e-07	3.6916e-05	6.29265
A_23_P2283	6866	TAC3	tachykinin 3	1.29835	4.14214	6.80702	3.65286e-05	0.000495462	2.16371
A_23_P8561	57414	RHBDD2	rhomboid domain containing 2	1.29827	8.30495	11.8685	2.00143e-07	1.55364e-05	7.64727
A_23_P56659	165545	DQX1	DEAQ box RNA-dependent ATPase 1	1.29614	8.59924	11.8641	2.00871e-07	1.55364e-05	7.64349
A_33_P3326922	NA			1.29285	5.32983	7.28845	1.99874e-05	0.000329589	2.80178
A_23_P251316	1500	CTNND1	catenin (cadherin-associated protein), delta 1	1.29056	6.03303	4.62638	0.00082325	0.00463488	-1.1189
A_24_P298587	NA			1.29013	6.8585	11.7179	2.2693e-07	1.70775e-05	7.51641
A_23_P80040	10544	PROCR	protein C receptor, endothelial	1.28706	7.7377	10.0972	9.65711e-07	4.42798e-05	6.00036
A_23_P377245	NA			1.28485	5.63305	5.03466	0.000436756	0.00289748	-0.454496
A_23_P51646	1263	PLK3	polo-like kinase 3	1.28013	10.8463	9.89169	1.17646e-06	4.83686e-05	5.79284
A_33_P3252785	NA			1.2768	5.29274	7.81113	1.07101e-05	0.000214812	3.46191
A_23_P92107	6565	SLC15A2	solute carrier family 15 (oligopeptide transporter), member 2	1.27454	5.69112	6.64949	4.47734e-05	0.00057181	1.9484
A_23_P48029	50856	CLEC4A	C-type lectin domain family 4, member A	1.2738	5.24914	4.05466	0.00207887	0.00933408	-2.08383
A_33_P3322236	NA			1.27302	7.87303	7.64025	1.30891e-05	0.000248359	3.24971
A_33_P3289113	1353	COX11	cytochrome c oxidase assembly homolog 11 (yeast)	1.27135	6.70643	13.1436	7.2805e-08	7.67049e-06	8.69632
A_32_P738377	284837	LOC284837	uncharacterized LOC284837	1.27112	6.07376	4.65621	0.000785364	0.00448506	-1.06962
A_23_P322	1945	EFNA4	ephrin-A4	1.26549	7.25215	9.82861	1.25078e-06	5.05789e-05	5.72841
A_33_P3229467	9263	STK17A	serine/threonine kinase 17a	1.26327	4.25959	6.62302	4.63453e-05	0.000585428	1.9119
A_24_P65060	84206	MEX3B	mex-3 RNA binding family member B	1.26085	4.97613	8.43235	5.30283e-06	0.000130998	4.20513
A_33_P3279581	NA			1.25935	7.65564	8.21957	6.71603e-06	0.000154548	3.95543
A_23_P167017	64091	POPDC2	popeye domain containing 2	1.25821	7.84886	9.65042	1.48971e-06	5.77253e-05	5.54445
A_32_P925529	NA			1.25565	5.81613	10.7901	5.08375e-07	2.95783e-05	6.67356
A_23_P24275	55853	IDI2-AS1	IDI2 antisense RNA 1	1.25538	5.96636	6.01057	0.00010564	0.001029	1.04092
A_24_P170095	NA			1.25524	6.96725	11.801	2.11693e-07	1.61808e-05	7.58883
A_33_P3260223	NA			1.25408	10.2188	9.37967	1.95284e-06	6.89542e-05	5.25934
A_24_P353638	57823	SLAMF7	SLAM family member 7	1.25187	4.95668	4.73531	0.000693552	0.00408894	-0.939491
A_24_P229531	64859	NABP1	nucleic acid binding protein 1	1.25099	7.61034	12.6877	1.03433e-07	9.98024e-06	8.33302
A_33_P3413048	55558	PLXNA3	plexin A3	1.24833	9.02435	9.23926	2.25277e-06	7.53151e-05	5.10875
A_23_P316511	3213	HOXB3	homeobox B3	1.24741	5.38157	9.81289	1.27008e-06	5.11471e-05	5.7123
A_33_P3295178	NA			1.2447	5.55055	8.19181	6.92866e-06	0.000157668	3.92248
A_24_P218814	5959	RDH5	retinol dehydrogenase 5 (11-cis/9-cis)	1.24367	7.38127	8.32466	5.97296e-06	0.00014267	4.07937
A_33_P3402611	NA			1.24349	6.02183	9.90081	1.16611e-06	4.83686e-05	5.80214
A_23_P22352	55691	FRMD4A	FERM domain containing 4A	1.24071	9.01374	8.04509	8.18006e-06	0.000175415	3.74693
A_33_P3212700	NA			1.23965	6.21816	12.6244	1.08694e-07	1.02843e-05	8.2816
A_33_P3363537	NA			1.23826	6.46309	13.0338	7.91503e-08	8.16253e-06	8.60996
A_33_P3390236	338963	LOC338963	epididymal protein pseudogene	1.23599	4.28257	7.58911	1.39077e-05	0.000258167	3.18552
A_33_P3422035	53827	FXYD5	FXYD domain containing ion transport regulator 5	1.22976	3.74317	4.59164	0.00086982	0.00482728	-1.17644
A_23_P134854	137075	CLDN23	claudin 23	1.22721	7.17126	12.1014	1.65227e-07	1.38812e-05	7.84678
A_32_P210202	144455	E2F7	E2F transcription factor 7	1.22655	10.4871	11.1431	3.7149e-07	2.36625e-05	7.00185
A_23_P29124	5413	SEPT5	septin 5	1.22514	9.77561	5.11175	0.000388522	0.0026574	-0.331554
A_23_P382775	27113	BBC3	BCL2 binding component 3	1.22203	11.0798	8.7289	3.84382e-06	0.000107002	4.54501
A_24_P245838	4248	MGAT3	mannosyl (beta-1,4-)-glycoprotein beta-1,4-N-acetylglucosaminyltransferase	1.21888	5.06437	11.517	2.68938e-07	1.89237e-05	7.33928
A_33_P3510837	NA			1.21852	7.63724	9.6021	1.56273e-06	5.9259e-05	5.49407
A_33_P3233869	NA			1.21838	8.22894	11.7107	2.2831e-07	1.71154e-05	7.51008
A_33_P3257643	284071	C17orf104	chromosome 17 open reading frame 104	1.21611	4.1269	5.34012	0.000276069	0.00209454	0.0278487
A_33_P3287690	4848	CNOT2	CCR4-NOT transcription complex, subunit 2	1.21433	3.77968	5.85845	0.000130648	0.00120685	0.816577
A_23_P252541	338382	RAB7B	RAB7B, member RAS oncogene family	1.21305	6.2923	8.06335	8.01181e-06	0.000173264	3.76891
A_33_P3305173	340526	RGAG4	retrotransposon gag domain containing 4	1.2123	8.13637	12.5673	1.13698e-07	1.06033e-05	8.23494
A_23_P340848	5739	PTGIR	prostaglandin I2 (prostacyclin) receptor (IP)	1.2115	10.1755	16.572	7.05064e-09	1.51805e-06	11.0787
A_23_P407112	132671	SPATA18	spermatogenesis associated 18	1.2038	5.00177	6.35068	6.64455e-05	0.000739628	1.5309
A_23_P106661	113540	CMTM1	CKLF-like MARVEL transmembrane domain containing 1	1.20099	6.31536	4.06477	0.00204435	0.00920881	-2.06647
A_24_P88921	7508	XPC	xeroderma pigmentosum, complementation group C	1.19435	8.38351	4.71597	0.000714901	0.00417941	-0.971235
A_24_P268993	116842	LEAP2	liver expressed antimicrobial peptide 2	1.19422	8.09225	13.6079	5.14771e-08	5.86748e-06	9.05387
A_33_P3239455	84163	GTF2IRD2	GTF2I repeat domain containing 2	1.19401	5.45051	8.6748	4.07362e-06	0.000111515	4.48369
A_23_P146456	1515	CTSV	cathepsin V	1.1937	5.40198	9.62345	1.52999e-06	5.83583e-05	5.51636
A_23_P99360	10206	TRIM13	tripartite motif containing 13	1.1876	9.3053	4.2313	0.00155427	0.00750599	-1.7818
A_23_P36305	89849	ATG16L2	autophagy related 16-like 2 (S. cerevisiae)	1.1873	13.0753	11.3127	3.20503e-07	2.13427e-05	7.15614
A_33_P3250840	123606	NIPA1	non imprinted in Prader-Willi/Angelman syndrome 1	1.18366	8.69835	10.9203	4.52365e-07	2.76307e-05	6.79579
A_23_P81825	2979	GUCA1B	guanylate cyclase activator 1B (retina)	1.18298	3.85344	4.62027	0.000831249	0.00466778	-1.12901
A_33_P3234197	80263	TRIM45	tripartite motif containing 45	1.1823	7.75013	9.364	1.98405e-06	6.99298e-05	5.24263
A_23_P91764	115650	TNFRSF13C	tumor necrosis factor receptor superfamily, member 13C	1.17937	6.43374	4.84483	0.000584739	0.00359078	-0.760676
A_33_P3285145	100131826	LOC100131826	TSSP3028	1.17901	4.98987	9.18884	2.37236e-06	7.74534e-05	5.05421
A_33_P3338539	NA			1.17794	5.59155	6.93274	3.11218e-05	0.000448334	2.3332
A_23_P170978	55657	ZNF692	zinc finger protein 692	1.17607	11.9664	8.46021	5.14301e-06	0.000128351	4.23746
A_33_P3280916	724102	SNHG4	small nucleolar RNA host gene 4 (non-protein coding)	1.17411	5.46625	6.89163	3.27883e-05	0.000463869	2.27801
A_33_P3665553	100233156	LOC100233156	tektin 4 pseudogene	1.17031	6.3574	6.57828	4.91387e-05	0.000602432	1.84999
A_23_P165136	126364	LRRC25	leucine rich repeat containing 25	1.16962	9.25812	8.17355	7.07242e-06	0.000159917	3.90077
A_33_P3396766	NA			1.16897	5.93886	7.1531	2.36132e-05	0.000370568	2.62537
A_24_P298737	NA			1.167	6.56896	10.6844	5.59376e-07	3.16023e-05	6.5734
A_33_P3312034	NA			1.16351	5.95122	8.1223	7.49361e-06	0.000165538	3.83961
A_23_P125772	26576	SRPK3	SRSF protein kinase 3	1.16076	7.47471	11.3115	3.20836e-07	2.13427e-05	7.15506
A_23_P45424	26548	ITGB1BP2	integrin beta 1 binding protein (melusin) 2	1.15976	8.03997	10.1691	9.01979e-07	4.31953e-05	6.07209
A_24_P12397	54209	TREM2	triggering receptor expressed on myeloid cells 2	1.15847	8.53749	9.47653	1.77131e-06	6.42916e-05	5.36213
A_33_P3363500	NA			1.15721	4.63224	6.34866	6.66251e-05	0.000741204	1.52805
A_23_P59613	8326	FZD9	frizzled family receptor 9	1.15577	6.47381	5.51806	0.000212628	0.00172824	0.302868
A_33_P3336810	200035	NUDT17	nudix (nucleoside diphosphate linked moiety X)-type motif 17	1.15515	6.78377	4.77618	0.000650633	0.00389449	-0.872582
A_23_P171237	93953	ACRC	acidic repeat containing	1.15226	8.16384	12.0193	1.7672e-07	1.42363e-05	7.77683
A_23_P116898	2	A2M	alpha-2-macroglobulin	1.15006	4.49418	6.28235	7.28413e-05	0.000789189	1.43375
A_33_P3362048	NA			1.14825	5.77978	10.6586	5.72653e-07	3.18902e-05	6.54881
A_33_P3388958	254122	SNX32	sorting nexin 32	1.14789	7.1735	9.56094	1.62801e-06	6.09049e-05	5.45098
A_33_P3241184	NA			1.1437	4.74279	5.29983	0.000293062	0.00218399	-0.0350222
A_33_P3304748	NA			1.14323	7.68145	12.5873	1.11922e-07	1.04879e-05	8.25126
A_33_P3356525	645566	FLJ45482	uncharacterized LOC645566	1.14319	10.2965	5.78345	0.000145247	0.00130341	0.704778
A_23_P129188	91860	CALML4	calmodulin-like 4	1.14169	9.42202	9.70325	1.41407e-06	5.52338e-05	5.5993
A_23_P24716	54972	TMEM132A	transmembrane protein 132A	1.13908	6.66644	6.05463	9.93944e-05	0.000983399	1.1053
A_32_P179746	NA			1.13584	9.52378	13.5781	5.26202e-08	5.96291e-06	9.03125
A_23_P70670	9308	CD83	CD83 molecule	1.13391	10.0417	10.6161	5.95233e-07	3.24977e-05	6.50827
A_23_P28246	151295	SLC23A3	solute carrier family 23, member 3	1.12764	5.25849	4.35287	0.00127533	0.00644478	-1.57587
A_23_P59005	6890	TAP1	transporter 1, ATP-binding cassette, sub-family B (MDR/TAP)	1.12665	11.4097	15.4791	1.40827e-08	2.34906e-06	10.3796
A_23_P130158	7473	WNT3	wingless-type MMTV integration site family, member 3	1.12619	8.07092	10.6732	5.65062e-07	3.17271e-05	6.5628
A_23_P381261	196883	ADCY4	adenylate cyclase 4	1.12409	8.57515	10.0655	9.95345e-07	4.45438e-05	5.9686
A_23_P209944	54884	RETSAT	retinol saturase (all-trans-retinol 13,14-reductase)	1.12375	7.6618	5.06191	0.000419016	0.00281234	-0.410943
A_33_P3314952	7442	TRPV1	transient receptor potential cation channel, subfamily V, member 1	1.12129	5.09176	7.67867	1.25084e-05	0.000240435	3.29772
A_33_P3265159	26130	GAPVD1	GTPase activating protein and VPS9 domains 1	1.12092	6.94042	8.77944	3.64181e-06	0.000103776	4.602
A_33_P3228642	201514	ZNF584	zinc finger protein 584	1.11971	6.54029	6.29746	7.13721e-05	0.000776725	1.45529
A_32_P184488	653583	PHLDB3	pleckstrin homology-like domain, family B, member 3	1.11954	10.1688	5.40579	0.000250577	0.00195673	0.129861
A_33_P3576797	158863	LOC158863	uncharacterized LOC158863	1.11785	9.29413	10.4347	7.03321e-07	3.60197e-05	6.33327
A_24_P339858	114043	C21orf90	chromosome 21 open reading frame 90	1.11501	5.8014	7.23361	2.13784e-05	0.000346085	2.73058
A_33_P3359543	93134	ZNF561	zinc finger protein 561	1.11434	10.3553	13.4853	5.6353e-08	6.31251e-06	8.96063
A_24_P238543	5255	PHKA1	phosphorylase kinase, alpha 1 (muscle)	1.11421	4.57646	5.84433	0.000133272	0.00122586	0.795589
A_23_P208389	558	AXL	AXL receptor tyrosine kinase	1.11368	8.7273	9.91135	1.15428e-06	4.8073e-05	5.81286
A_33_P3377459	64282	PAPD5	PAP associated domain containing 5	1.1127	4.32853	7.76103	1.13551e-05	0.000224237	3.40006
A_23_P404494	3575	IL7R	interleukin 7 receptor	1.10914	8.52747	9.35633	1.99954e-06	7.00499e-05	5.23443
A_33_P3214422	8125	ANP32A	acidic (leucine-rich) nuclear phosphoprotein 32 family, member A	1.10835	6.01528	8.56183	4.60293e-06	0.000119973	4.35467
A_33_P3404014	388799	FAM209B	family with sequence similarity 209, member B	1.10797	5.30655	8.61659	4.33759e-06	0.000115593	4.41738
A_33_P3409210	100128340	LOC100128340	uncharacterized LOC100128340	1.10708	4.6934	4.56216	0.000911515	0.00499335	-1.22538
A_33_P3737979	677773	SCARNA23	small Cajal body-specific RNA 23	1.10578	7.34296	8.4767	5.0509e-06	0.000127853	4.25656
A_33_P3247753	9383	TSIX	TSIX transcript, XIST antisense RNA	1.10394	6.77428	6.67262	4.34466e-05	0.000561178	1.98022
A_23_P31453	26872	STEAP1	six transmembrane epithelial antigen of the prostate 1	1.10377	5.01911	6.50261	5.42827e-05	0.000642785	1.74469
A_33_P3415321	338069	ST7-OT4	ST7 overlapping transcript 4	1.10324	5.01135	4.38399	0.00121274	0.00619994	-1.52341
A_24_P365807	1947	EFNB1	ephrin-B1	1.10318	9.32575	4.72935	0.000700059	0.00411361	-0.949269
A_33_P3571254	100462953	MINOS1P1	mitochondrial inner membrane organizing system 1 pseudogene 1	1.10265	7.61048	11.877	1.98736e-07	1.54943e-05	7.65461
A_33_P3418025	1519	CTSO	cathepsin O	1.10173	8.94139	10.0231	1.03658e-06	4.53486e-05	5.92594
A_33_P3262020	733	C8G	complement component 8, gamma polypeptide	1.10055	8.9297	8.1481	7.27829e-06	0.000163215	3.87043
A_33_P3277679	NA			1.09979	4.55441	4.01586	0.0022172	0.0098061	-2.15061
A_33_P3381044	NA			1.09892	3.93366	5.13749	0.000373702	0.00259211	-0.290679
A_23_P397293	54742	LY6K	lymphocyte antigen 6 complex, locus K	1.09759	7.41289	6.92518	3.14213e-05	0.000451646	2.32307
A_33_P3307008	643677	CCDC168	coiled-coil domain containing 168	1.09575	4.58674	9.42884	1.85829e-06	6.65808e-05	5.31163
A_32_P99032	100240734	LOC100240734	uncharacterized LOC100240734	1.09489	7.17277	7.20074	2.2262e-05	0.00035654	2.68772
A_33_P3381943	9988	DMTF1	cyclin D binding myb-like transcription factor 1	1.09355	8.88355	9.58698	1.58636e-06	5.99221e-05	5.47827
A_24_P168994	353149	TBC1D26	TBC1 domain family, member 26	1.09255	4.06416	6.2245	7.87744e-05	0.00083627	1.35098
A_23_P369328	219738	C10orf35	chromosome 10 open reading frame 35	1.09138	8.57099	4.92903	0.00051342	0.00326495	-0.624258
A_24_P481783	390595	UBAP1L	ubiquitin associated protein 1-like	1.09112	7.93873	10.606	6.00762e-07	3.25589e-05	6.49858
A_23_P99163	55332	DRAM1	DNA-damage regulated autophagy modulator 1	1.0904	7.92562	14.6844	2.39732e-08	3.53986e-06	9.83778
A_23_P147729	55508	SLC35E3	solute carrier family 35, member E3	1.08981	8.72853	7.25584	2.08024e-05	0.000339581	2.75948
A_23_P67453	7137	TNNI3	troponin I type 3 (cardiac)	1.08738	6.89107	9.07543	2.66732e-06	8.46722e-05	4.93062
A_33_P3410225	NA			1.08732	3.92701	4.60753	0.000848185	0.0047356	-1.1501
A_23_P154688	83959	SLC4A11	solute carrier family 4, sodium borate transporter, member 11	1.08619	11.8711	9.10348	2.59085e-06	8.30564e-05	4.9613
A_32_P202703	389831	LOC389831	uncharacterized LOC389831	1.08575	8.48126	8.12176	7.49813e-06	0.000165538	3.83897
A_33_P3235611	113235	SLC46A1	solute carrier family 46 (folate transporter), member 1	1.08288	7.66178	11.1705	3.62699e-07	2.32545e-05	7.02689
A_23_P94762	117608	ZNF354B	zinc finger protein 354B	1.08019	7.19912	7.39004	1.76617e-05	0.000303567	2.93268
A_23_P201459	2537	IFI6	interferon, alpha-inducible protein 6	1.08016	9.51651	4.21293	0.00160169	0.0076836	-1.81305
A_33_P3301034	123355	LRRC28	leucine rich repeat containing 28	1.07934	4.17602	10.4608	6.86562e-07	3.57802e-05	6.35858
A_23_P50535	1760	DMPK	dystrophia myotonica-protein kinase	1.07892	8.4317	6.57819	4.9144e-05	0.000602432	1.84988
A_33_P3265030	5413	SEPT5	septin 5	1.07854	10.7634	5.47148	0.000227572	0.00182011	0.231297
A_33_P3329652	146198	ZFP90	ZFP90 zinc finger protein	1.0767	8.90207	10.138	9.28969e-07	4.37766e-05	6.04112
A_23_P336644	163590	TOR1AIP2	torsin A interacting protein 2	1.07629	7.22333	8.56158	4.60419e-06	0.000119973	4.35438
A_23_P407565	1524	CX3CR1	chemokine (C-X3-C motif) receptor 1	1.07596	9.45895	10.8766	4.70382e-07	2.80373e-05	6.75491
A_23_P212196	4968	OGG1	8-oxoguanine DNA glycosylase	1.0754	9.27618	7.34702	1.86089e-05	0.000313863	2.8774
A_23_P66719	147015	DHRS13	dehydrogenase/reductase (SDR family) member 13	1.07408	8.40489	10.1262	9.3942e-07	4.40311e-05	6.02936
A_23_P146325	29065	ASAP1-IT1	ASAP1 intronic transcript 1 (non-protein coding)	1.07293	8.40514	11.6962	2.31104e-07	1.72584e-05	7.49741
A_23_P59138	5460	POU5F1	POU class 5 homeobox 1	1.07259	8.83648	10.5851	6.12383e-07	3.28815e-05	6.47849
A_33_P3411632	80757	TMEM121	transmembrane protein 121	1.07182	8.64255	6.69388	4.22644e-05	0.00054955	2.00941
A_33_P3312642	100130613	CXorf64	chromosome X open reading frame 64	1.07151	4.83462	6.42245	6.03703e-05	0.000695847	1.63229
A_23_P151209	81566	CSRNP2	cysteine-serine-rich nuclear protein 2	1.07137	8.59193	9.17818	2.39852e-06	7.81765e-05	5.04265
A_23_P164912	64130	LIN7B	lin-7 homolog B (C. elegans)	1.07114	8.90928	11.8545	2.02476e-07	1.55987e-05	7.6352
A_23_P332326	128272	ARHGEF19	Rho guanine nucleotide exchange factor (GEF) 19	1.06926	9.39495	12.1577	1.57828e-07	1.35517e-05	7.89441
A_33_P3393821	715	C1R	complement component 1, r subcomponent	1.068	6.94238	5.38405	0.000258725	0.0020035	0.0961629
A_33_P3318796	10272	FSTL3	follistatin-like 3 (secreted glycoprotein)	1.06798	7.59751	5.43914	0.000238601	0.00188378	0.181441
A_33_P3294089	NA			1.06779	5.33665	7.51073	1.52714e-05	0.000273094	3.08655
A_23_P415021	25840	METTL7A	methyltransferase like 7A	1.06743	11.3874	10.6472	5.78596e-07	3.20666e-05	6.53799
A_23_P428298	222643	UNC5CL	unc-5 homolog C (C. elegans)-like	1.06443	5.56411	6.48453	5.55958e-05	0.000653176	1.71941
A_33_P3373892	60560	NAA35	N(alpha)-acetyltransferase 35, NatC auxiliary subunit	1.06433	7.80992	8.4896	4.98012e-06	0.00012672	4.27146
A_33_P3249401	951	CD37	CD37 molecule	1.06388	4.45649	6.71712	4.10118e-05	0.000536983	2.04123
A_33_P3710442	79904	FLJ11710	uncharacterized protein FLJ11710	1.06238	8.66647	6.54557	5.12946e-05	0.000617531	1.80457
A_33_P3293869	NA			1.0623	7.40529	7.74154	1.16172e-05	0.000228488	3.37591
A_23_P15654	9618	TRAF4	TNF receptor-associated factor 4	1.06156	7.4768	7.16249	2.33402e-05	0.000368062	2.63767
A_24_P174755	6584	SLC22A5	solute carrier family 22 (organic cation/carnitine transporter), member 5	1.05912	7.87821	5.8999	0.000123261	0.00115612	0.878024
A_23_P209625	1545	CYP1B1	cytochrome P450, family 1, subfamily B, polypeptide 1	1.05757	12.5246	6.599	4.7823e-05	0.000594084	1.8787
A_33_P3393341	64900	LPIN3	lipin 3	1.05676	10.0434	8.64653	4.19957e-06	0.000114003	4.45153
A_23_P369641	642475	MROH6	maestro heat-like repeat family member 6	1.05654	6.98228	10.0625	9.98231e-07	4.45438e-05	5.96556
A_33_P3299766	NA			1.05615	8.95588	4.52285	0.000970424	0.00525112	-1.29081
A_33_P3360917	55705	IPO9	importin 9	1.05576	6.78824	6.97484	2.95094e-05	0.000434745	2.38949
A_33_P3386344	2175	FANCA	Fanconi anemia, complementation group A	1.05493	9.90634	10.3563	7.56516e-07	3.78083e-05	6.25676
A_33_P3365087	729233	PRR20B	proline rich 20B	1.05415	3.9107	4.07239	0.00201872	0.0091227	-2.05338
A_23_P251795	221914	GPC2	glypican 2	1.05288	7.67749	9.84896	1.22626e-06	5.00749e-05	5.74923
A_33_P3393684	391123	VSIG8	V-set and immunoglobulin domain containing 8	1.05255	4.28246	5.99442	0.000108035	0.00104548	1.01725
A_23_P39251	440503	PLIN5	perilipin 5	1.05146	6.16735	9.30775	2.10065e-06	7.15639e-05	5.18244
A_33_P3363120	692148	SCARNA10	small Cajal body-specific RNA 10	1.05128	6.24444	6.35723	6.58643e-05	0.000735355	1.54019
A_33_P3411291	8526	DGKE	diacylglycerol kinase, epsilon 64kDa	1.05062	4.82047	4.01792	0.00220961	0.00978805	-2.14705
A_23_P382835	5028	P2RY1	purinergic receptor P2Y, G-protein coupled, 1	1.05024	7.62004	8.71698	3.89322e-06	0.00010779	4.53152
A_33_P3224483	NA			1.05	8.73808	4.56532	0.000906949	0.00497673	-1.22013
A_23_P403424	8681	JMJD7-PLA2G4B	JMJD7-PLA2G4B readthrough	1.04904	12.0491	6.18291	8.33589e-05	0.000868385	1.2912
A_33_P3264042	146779	EFCAB3	EF-hand calcium binding domain 3	1.04897	6.33041	9.45968	1.80152e-06	6.52667e-05	5.34431
A_33_P3347241	NA			1.04814	5.22194	5.865	0.00012945	0.00119977	0.826298
A_33_P3407529	401399	PRRT4	proline-rich transmembrane protein 4	1.04795	9.34268	10.0748	9.86598e-07	4.45438e-05	5.97788
A_23_P98571	220004	PPP1R32	protein phosphatase 1, regulatory subunit 32	1.04777	3.66118	6.57497	4.93524e-05	0.000603847	1.8454
A_33_P3242829	NA			1.04771	5.49724	7.56552	1.43038e-05	0.000262715	3.15581
A_23_P398491	359821	MRPL42P5	mitochondrial ribosomal protein L42 pseudogene 5	1.04736	7.94207	5.34787	0.000272922	0.00207713	0.0399194
A_33_P3243957	NA			1.04581	5.9574	6.43044	5.97319e-05	0.00069094	1.64353
A_33_P3842770	644450	LOC644450	uncharacterized LOC644450	1.04448	7.49548	10.7603	5.22196e-07	3.00417e-05	6.64546
A_33_P3221999	55876	GSDMB	gasdermin B	1.04413	7.50618	9.48683	1.75312e-06	6.41088e-05	5.373
A_23_P153745	10437	IFI30	interferon, gamma-inducible protein 30	1.04248	12.8354	8.80054	3.56087e-06	0.000101834	4.62573
A_23_P64990	5893	RAD52	RAD52 homolog (S. cerevisiae)	1.04206	7.72366	7.45238	1.63803e-05	0.000287112	3.01238
A_33_P3368339	441457	NUTM2G	NUT family member 2G	1.04064	6.06648	6.58508	4.87027e-05	0.000599648	1.85942
A_33_P3304824	NA			1.04037	9.59909	7.39573	1.75405e-05	0.000302015	2.93997
A_23_P80626	285368	PRRT3	proline-rich transmembrane protein 3	1.03953	7.0565	4.00115	0.00227211	0.00999226	-2.17595
A_33_P3324687	NA			1.03912	5.64391	7.28896	1.99751e-05	0.000329589	2.80243
A_23_P107051	8557	TCAP	titin-cap	1.03835	6.82443	8.22698	6.66051e-06	0.000153998	3.96421
A_23_P108437	7855	FZD5	frizzled family receptor 5	1.03761	6.69894	9.70009	1.41849e-06	5.52954e-05	5.59602
A_33_P3294901	445329	SULT1A4	sulfotransferase family, cytosolic, 1A, phenol-preferring, member 4	1.03721	9.07772	5.118	0.000384862	0.0026366	-0.321608
A_33_P3392097	NA			1.03629	5.05977	4.10691	0.00190672	0.00874351	-1.99415
A_33_P3368453	100507436	MICA	MHC class I polypeptide-related sequence A	1.03465	10.3291	7.34604	1.86312e-05	0.000313863	2.87613
A_33_P3378935	NA			1.03403	5.21764	6.97741	2.94137e-05	0.000433991	2.39293
A_23_P15108	83719	YPEL3	yippee-like 3 (Drosophila)	1.03231	6.24294	12.3631	1.33733e-07	1.19568e-05	8.06653
A_33_P3346098	9344	TAOK2	TAO kinase 2	1.03157	8.33984	6.36669	6.5035e-05	0.000729525	1.55359
A_24_P359067	NA			1.03155	5.84191	5.12155	0.000382806	0.00263352	-0.315977
A_33_P3354021	644128	RPL23AP53	ribosomal protein L23a pseudogene 53	1.03137	9.0555	9.44838	1.82211e-06	6.5757e-05	5.33234
A_23_P139687	121506	ERP27	endoplasmic reticulum protein 27	1.03056	7.95803	11.3907	2.99647e-07	2.02792e-05	7.22642
A_33_P3365845	NA			1.02913	6.93008	4.02915	0.00216876	0.00964879	-2.12771
A_33_P3365586	9217	VAPB	VAMP (vesicle-associated membrane protein)-associated protein B and C	1.02894	7.88656	11.2266	3.45361e-07	2.25131e-05	7.07809
A_23_P368225	146956	EME1	essential meiotic structure-specific endonuclease 1	1.0281	8.32412	8.57638	4.53075e-06	0.000118376	4.37137
A_33_P3342528	5028	P2RY1	purinergic receptor P2Y, G-protein coupled, 1	1.02809	7.39205	9.57276	1.60896e-06	6.0308e-05	5.46337
A_24_P28722	91543	RSAD2	radical S-adenosyl methionine domain containing 2	1.02755	7.98043	9.19106	2.36695e-06	7.74064e-05	5.05662
A_23_P85053	8233	ZRSR2	zinc finger (CCCH type), RNA-binding motif and serine/arginine rich 2	1.0258	8.93231	4.44868	0.00109277	0.00572712	-1.41477
A_33_P3416009	29980	DONSON	downstream neighbor of SON	1.02331	5.17444	5.64209	0.00017772	0.00151595	0.491923
A_23_P167389	64411	ARAP3	ArfGAP with RhoGAP domain, ankyrin repeat and PH domain 3	1.02326	7.75793	13.1345	7.331e-08	7.68218e-06	8.68918
A_23_P65262	10443	N4BP2L2	NEDD4 binding protein 2-like 2	1.02321	8.40011	9.04942	2.74045e-06	8.57368e-05	4.90209
A_33_P3242703	NA			1.02248	5.30936	4.54888	0.000930984	0.00506442	-1.24746
A_24_P728006	NA			1.02177	7.17594	7.51139	1.52594e-05	0.000273094	3.08739
A_33_P3326588	8793	TNFRSF10D	tumor necrosis factor receptor superfamily, member 10d, decoy with truncated death domain	1.02145	10.5214	7.65419	1.28751e-05	0.000245788	3.26714
A_24_P70888	23654	PLXNB2	plexin B2	1.02078	11.6667	4.58006	0.000885951	0.00489458	-1.19565
A_23_P71867	3590	IL11RA	interleukin 11 receptor, alpha	1.02017	6.83345	4.78855	0.000638194	0.00383401	-0.852359
A_33_P3356577	NA			1.01955	8.18578	8.62716	4.28832e-06	0.000114855	4.42945
A_24_P128312	7633	ZNF79	zinc finger protein 79	1.01917	7.20114	6.83543	3.52243e-05	0.000487265	2.20218
A_33_P3368452	100507436	MICA	MHC class I polypeptide-related sequence A	1.01882	8.98627	6.99864	2.86375e-05	0.000426577	2.42123
A_33_P3223592	348	APOE	apolipoprotein E	1.01853	7.2882	6.99256	2.88577e-05	0.000428382	2.41312
A_33_P3252834	23612	PHLDA3	pleckstrin homology-like domain, family A, member 3	1.01774	8.18271	10.3981	7.27638e-07	3.68803e-05	6.29761
A_23_P62901	7832	BTG2	BTG family, member 2	1.01767	10.0579	7.68894	1.23579e-05	0.000238483	3.31053
A_33_P3308481	57061	HYMAI	hydatidiform mole associated and imprinted (non-protein coding)	1.01761	8.7671	11.5649	2.58212e-07	1.8431e-05	7.38174
A_33_P3417195	388407	C17orf82	chromosome 17 open reading frame 82	1.01747	6.28596	6.61077	4.70924e-05	0.000589914	1.89498
A_24_P145009	441208	ZNRF2P1	zinc and ring finger 2 pseudogene 1	1.01719	6.1432	7.6607	1.27765e-05	0.000244143	3.27528
A_23_P58407	7366	UGT2B15	UDP glucuronosyltransferase 2 family, polypeptide B15	1.01701	4.19831	6.27448	7.36198e-05	0.000794092	1.42251
A_33_P3212244	10748	KLRAP1	killer cell lectin-like receptor subfamily A pseudogene 1	1.01685	6.19727	5.74638	0.000153097	0.00135735	0.649233
A_24_P313993	828	CAPS	calcyphosine	1.01605	7.14763	5.35582	0.00026973	0.0020628	0.0523025
A_33_P3277753	200539	ANKRD23	ankyrin repeat domain 23	1.01569	8.39127	8.44476	5.23098e-06	0.000130213	4.21954
A_23_P303803	147685	C19orf18	chromosome 19 open reading frame 18	1.01566	5.33464	4.94404	0.000501709	0.00321038	-0.600047
A_23_P96658	NA			1.01492	8.55163	5.32255	0.000283345	0.00213313	0.000466091
A_33_P3297205	79680	C22orf29	chromosome 22 open reading frame 29	1.01485	10.355	9.2004	2.34436e-06	7.70727e-05	5.06673
A_33_P3413815	22973	LAMB2P1	laminin, beta 2 pseudogene 1	1.01474	7.38145	8.33212	5.92371e-06	0.000141842	4.08812
A_23_P126212	63967	CLSPN	claspin	1.01464	8.39344	6.83898	3.50644e-05	0.000485743	2.20699
A_33_P3223111	NA			1.01399	6.55172	8.67814	4.05902e-06	0.000111272	4.48748
A_33_P3812038	340335	LOC340335	uncharacterized LOC340335	1.01188	9.55596	6.81128	3.633e-05	0.000494063	2.16948
A_24_P298495	NA			1.01178	3.69378	6.55071	5.09495e-05	0.000614392	1.81171
A_23_P322845	84513	PPAPDC1B	phosphatidic acid phosphatase type 2 domain containing 1B	1.01044	9.90427	9.26997	2.18314e-06	7.37716e-05	5.14185
A_23_P328069	3257	HPS1	Hermansky-Pudlak syndrome 1	1.01037	9.49838	7.94931	9.12778e-06	0.000191506	3.631
A_33_P3294031	10984	KCNQ1OT1	KCNQ1 opposite strand/antisense transcript 1 (non-protein coding)	1.00951	8.21979	9.1222	2.54114e-06	8.21382e-05	4.98174
A_33_P3363938	4676	NAP1L4	nucleosome assembly protein 1-like 4	1.00947	6.45758	7.41397	1.71575e-05	0.000297301	2.96333
A_33_P3422659	54332	GDAP1	ganglioside induced differentiation associated protein 1	1.00938	7.74256	9.6324	1.5165e-06	5.81851e-05	5.52569
A_33_P3357337	892	CCNC	cyclin C	1.00912	6.42533	5.88466	0.000125923	0.00117433	0.855466
A_33_P3389779	NA			1.00874	6.23891	7.67548	1.25555e-05	0.000241103	3.29374
A_33_P3290343	1545	CYP1B1	cytochrome P450, family 1, subfamily B, polypeptide 1	1.00767	10.2087	7.08739	2.56239e-05	0.000394811	2.53889
A_33_P3447441	202025	LOC202025	uncharacterized LOC202025	1.00708	7.2703	8.90215	3.19756e-06	9.44297e-05	4.73932
A_23_P68807	NA			1.00689	9.28957	8.09361	7.74116e-06	0.000169531	3.80525
A_23_P48550	283638	CEP170B	centrosomal protein 170B	1.00653	10.5215	8.27619	6.30402e-06	0.000147976	4.02235
A_33_P3285430	NA			1.00595	6.33919	5.0023	0.00045886	0.00300611	-0.506338
A_23_P8452	3955	LFNG	LFNG O-fucosylpeptide 3-beta-N-acetylglucosaminyltransferase	1.00529	9.57341	6.64752	4.4888e-05	0.000571838	1.94569
A_33_P3255274	26505	CNNM3	cyclin M3	1.00446	8.70298	6.10001	9.33735e-05	0.000943503	1.17131
A_33_P3242383	4299	AFF1	AF4/FMR2 family, member 1	1.00429	7.74089	4.67883	0.000757873	0.00436903	-1.03233
A_24_P64167	5742	PTGS1	prostaglandin-endoperoxide synthase 1 (prostaglandin G/H synthase and cyclooxygenase)	1.00421	7.47444	9.96475	1.09631e-06	4.67741e-05	5.86704
A_23_P41976	133957	CCDC127	coiled-coil domain containing 127	1.00411	9.37117	4.13075	0.00183321	0.00851281	-1.95334
A_23_P152970	51195	RAPGEFL1	Rap guanine nucleotide exchange factor (GEF)-like 1	1.0035	4.3805	4.5554	0.000921372	0.00502848	-1.23662
A_33_P3215367	NA			1.00272	6.04884	9.26662	2.19062e-06	7.37716e-05	5.13824
A_24_P309594	55652	SLC48A1	solute carrier family 48 (heme transporter), member 1	1.00265	9.88658	5.85071	0.000132079	0.00121681	0.80508
A_33_P3422471	100506255	LOC100506255	uncharacterized LOC100506255	1.00192	6.9141	5.71573	0.00015993	0.00140162	0.603167
A_23_P218784	10521	DDX17	DEAD (Asp-Glu-Ala-Asp) box helicase 17	1.00136	12.7029	9.79513	1.29229e-06	5.18271e-05	5.69407
A_24_P318939	26152	ZNF337	zinc finger protein 337	1.00085	7.58019	4.25628	0.00149212	0.00727801	-1.73935
A_23_P66017	112476	PRRT2	proline-rich transmembrane protein 2	1.00062	4.97584	4.16686	0.00172744	0.00815242	-1.89161
A_33_P3347928	57018	CCNL1	cyclin L1	1.00053	10.441	8.06907	7.95989e-06	0.000172769	3.77578
A_23_P421811	140699	MROH8	maestro heat-like repeat family member 8	-1.0036	3.68172	-5.92213	0.000119483	0.00112777	0.910886
A_24_P38143	54806	AHI1	Abelson helper integration site 1	-1.00406	7.06179	-9.40008	1.91298e-06	6.80399e-05	5.28107
A_23_P141180	146691	TOM1L2	target of myb1-like 2 (chicken)	-1.00443	7.97034	-4.17488	0.00170482	0.00807108	-1.87792
A_33_P3800734	6263	RYR3	ryanodine receptor 3	-1.0051	4.27638	-9.09004	2.62719e-06	8.38058e-05	4.94661
A_23_P398172	57579	FAM135A	family with sequence similarity 135, member A	-1.00692	4.41097	-4.08342	0.00198221	0.0089912	-2.03444
A_23_P346969	5291	PIK3CB	phosphatidylinositol-4,5-bisphosphate 3-kinase, catalytic subunit beta	-1.00816	6.18319	-9.03179	2.79123e-06	8.67685e-05	4.88272
A_33_P3240532	23179	RGL1	ral guanine nucleotide dissociation stimulator-like 1	-1.00996	6.08625	-5.3852	0.000258286	0.00200163	0.0979519
A_33_P3234859	7402	UTRN	utrophin	-1.01036	5.43054	-5.33324	0.000278892	0.00210693	0.01714
A_23_P64019	8898	MTMR2	myotubularin related protein 2	-1.01077	6.57985	-10.0727	9.88533e-07	4.45438e-05	5.97582
A_23_P40989	8975	USP13	ubiquitin specific peptidase 13 (isopeptidase T-3)	-1.01174	5.88554	-5.44213	0.000237558	0.00187915	0.186058
A_32_P71113	286205	SCAI	suppressor of cancer cell invasion	-1.01245	7.33129	-7.47364	1.59665e-05	0.000282398	3.03946
A_24_P185604	57446	NDRG3	NDRG family member 3	-1.01627	5.39695	-5.41921	0.000245682	0.00192482	0.150635
A_23_P26184	55070	DET1	de-etiolated homolog 1 (Arabidopsis)	-1.0163	7.76863	-8.00666	8.54686e-06	0.000181073	3.70055
A_33_P3257574	NA			-1.01699	5.3926	-6.26412	7.46577e-05	0.000802179	1.40771
A_23_P30264	51194	IPO11	importin 11	-1.01781	4.68701	-8.65363	4.16755e-06	0.00011333	4.45962
A_23_P312344	9904	RBM19	RNA binding motif protein 19	-1.01872	5.85784	-12.1119	1.63828e-07	1.38604e-05	7.85562
A_32_P208403	54331	GNG2	guanine nucleotide binding protein (G protein), gamma 2	-1.01915	4.39845	-5.37844	0.000260875	0.00201727	0.0874489
A_23_P167005	26996	GPR160	G protein-coupled receptor 160	-1.02135	11.1062	-6.87186	3.36241e-05	0.000471948	2.25137
A_23_P154522	57504	MTA3	metastasis associated 1 family, member 3	-1.02437	4.56704	-6.6399	4.53363e-05	0.000575668	1.93518
A_24_P149036	1809	DPYSL3	dihydropyrimidinase-like 3	-1.02454	4.02988	-5.43832	0.000238889	0.0018851	0.180169
A_33_P3307903	1033	CDKN3	cyclin-dependent kinase inhibitor 3	-1.02475	7.18779	-6.41633	6.08643e-05	0.000700298	1.62367
A_33_P3280801	4008	LMO7	LIM domain 7	-1.02519	5.12358	-5.78806	0.000144301	0.00130022	0.711669
A_23_P28598	1746	DLX2	distal-less homeobox 2	-1.02604	5.50569	-5.67921	0.000168503	0.00145943	0.54809
A_23_P48358	5095	PCCA	propionyl CoA carboxylase, alpha polypeptide	-1.02621	8.22311	-7.1408	2.39761e-05	0.000375215	2.60923
A_23_P135499	25932	CLIC4	chloride intracellular channel 4	-1.02726	7.71679	-4.4084	0.00116592	0.0060211	-1.48236
A_23_P25003	6249	CLIP1	CAP-GLY domain containing linker protein 1	-1.02834	7.65545	-5.4374	0.000239213	0.00188689	0.178744
A_23_P145541	9896	FIG4	FIG4 homolog, SAC1 lipid phosphatase domain containing (S. cerevisiae)	-1.0288	6.49802	-4.30258	0.00138374	0.00684703	-1.66085
A_23_P161719	143884	CWF19L2	CWF19-like 2, cell cycle control (S. pombe)	-1.02896	6.19618	-5.10901	0.000390135	0.00266406	-0.335907
A_32_P219520	25816	TNFAIP8	tumor necrosis factor, alpha-induced protein 8	-1.02965	6.93562	-7.06823	2.62443e-05	0.000401198	2.51358
A_33_P3311458	NA			-1.02979	5.46295	-6.66588	4.38288e-05	0.000564244	1.97096
A_24_P325176	84162	KIAA1109	KIAA1109	-1.03108	7.3955	-5.26337	0.000309404	0.00226544	-0.092122
A_33_P3244951	5151	PDE8A	phosphodiesterase 8A	-1.03126	6.45026	-6.4182	6.07132e-05	0.000699385	1.6263
A_33_P3220570	80019	UBTD1	ubiquitin domain containing 1	-1.03155	7.14462	-5.38808	0.000257193	0.0019956	0.102418
A_33_P3302632	8344	HIST1H2BE	histone cluster 1, H2be	-1.03448	8.29343	-4.48589	0.00102948	0.0054809	-1.3525
A_32_P159651	8850	KAT2B	K(lysine) acetyltransferase 2B	-1.03496	5.11956	-5.06774	0.000415319	0.0027933	-0.401633
A_23_P151565	253959	RALGAPA1	Ral GTPase activating protein, alpha subunit 1 (catalytic)	-1.03524	7.83005	-8.38033	5.61577e-06	0.000136775	4.14454
A_24_P527404	657	BMPR1A	bone morphogenetic protein receptor, type IA	-1.03578	3.60566	-5.7191	0.000159163	0.00139867	0.608239
A_24_P332647	54434	SSH1	slingshot protein phosphatase 1	-1.03786	4.60583	-5.75174	0.000151934	0.00135036	0.657279
A_33_P3303414	4121	MAN1A1	mannosidase, alpha, class 1A, member 1	-1.03855	7.71527	-8.10004	7.68485e-06	0.000168488	3.81297
A_23_P215517	55975	KLHL7	kelch-like family member 7	-1.04221	7.59293	-12.095	1.66095e-07	1.38942e-05	7.84133
A_23_P115608	57584	ARHGAP21	Rho GTPase activating protein 21	-1.04336	4.81947	-6.77432	3.80953e-05	0.000509627	2.11928
A_33_P3412087	80129	CCDC170	coiled-coil domain containing 170	-1.04356	5.48943	-6.93761	3.09306e-05	0.000447563	2.33972
A_24_P331560	412	STS	steroid sulfatase (microsomal), isozyme S	-1.0445	3.72255	-3.99987	0.00227696	0.00999886	-2.17816
A_23_P320739	4208	MEF2C	myocyte enhancer factor 2C	-1.04556	9.77831	-10.003	1.05677e-06	4.58742e-05	5.90566
A_32_P195401	150864	FAM117B	family with sequence similarity 117, member B	-1.0476	7.9617	-12.109	1.64212e-07	1.38604e-05	7.85318
A_23_P259506	84418	CYSTM1	cysteine-rich transmembrane module containing 1	-1.04791	8.45946	-9.99334	1.06658e-06	4.61972e-05	5.89594
A_33_P3210875	538	ATP7A	ATPase, Cu++ transporting, alpha polypeptide	-1.04866	5.64606	-4.76563	0.000661432	0.00393768	-0.889826
A_24_P81900	6515	SLC2A3	solute carrier family 2 (facilitated glucose transporter), member 3	-1.05035	5.60477	-5.57638	0.000195379	0.00162602	0.392038
A_23_P101434	91662	NLRP12	NLR family, pyrin domain containing 12	-1.05064	4.65718	-4.62568	0.000824162	0.00463734	-1.12006
A_23_P254842	8226	HDHD1	haloacid dehalogenase-like hydrolase domain containing 1	-1.05204	7.21396	-7.52347	1.50403e-05	0.000270684	3.10269
A_33_P3349496	NA			-1.05441	6.60854	-5.74856	0.000152623	0.00135525	0.652508
A_23_P58647	1495	CTNNA1	catenin (cadherin-associated protein), alpha 1, 102kDa	-1.0577	9.09226	-6.79238	3.72211e-05	0.000502756	2.14384
A_33_P3341365	54476	RNF216	ring finger protein 216	-1.05886	8.30362	-10.2102	8.67605e-07	4.22112e-05	6.1129
A_23_P152066	197131	UBR1	ubiquitin protein ligase E3 component n-recognin 1	-1.05983	7.50231	-8.65331	4.169e-06	0.00011333	4.45925
A_23_P353742	55626	AMBRA1	autophagy/beclin-1 regulator 1	-1.06087	8.40271	-13.6763	4.89604e-08	5.83167e-06	9.10547
A_23_P89762	23239	PHLPP1	PH domain and leucine rich repeat protein phosphatase 1	-1.06101	6.96154	-8.88735	3.24789e-06	9.52424e-05	4.72284
A_24_P148450	10477	UBE2E3	ubiquitin-conjugating enzyme E2E 3	-1.06515	6.96368	-5.27223	0.000305348	0.00224332	-0.0782359
A_24_P277807	8724	SNX3	sorting nexin 3	-1.06568	9.8281	-11.5649	2.58212e-07	1.8431e-05	7.38175
A_33_P3312301	11113	CIT	citron (rho-interacting, serine/threonine kinase 21)	-1.06783	4.29563	-6.63423	4.56725e-05	0.000579182	1.92737
A_23_P121527	51088	KLHL5	kelch-like family member 5	-1.06799	4.6009	-6.22755	7.84495e-05	0.000834184	1.35535
A_33_P3335966	7168	TPM1	tropomyosin 1 (alpha)	-1.06993	4.728	-4.21021	0.00160885	0.00771486	-1.81769
A_23_P209347	91526	ANKRD44	ankyrin repeat domain 44	-1.07244	6.24465	-9.48096	1.76346e-06	6.41262e-05	5.3668
A_33_P3378880	NA			-1.07623	7.43352	-6.66991	4.35997e-05	0.000562782	1.9765
A_33_P3231367	25814	ATXN10	ataxin 10	-1.07629	6.55271	-5.96925	0.000111881	0.00107264	0.980306
A_23_P68401	56259	CTNNBL1	catenin, beta like 1	-1.07719	6.04298	-4.2347	0.00154565	0.00746994	-1.77601
A_33_P3265872	NA			-1.08013	10.0641	-11.561	2.59076e-07	1.8431e-05	7.37826
A_23_P250571	1657	DMXL1	Dmx-like 1	-1.08059	6.44259	-9.22997	2.27431e-06	7.59051e-05	5.09871
A_23_P257895	5594	MAPK1	mitogen-activated protein kinase 1	-1.08218	8.40095	-9.05045	2.7375e-06	8.57368e-05	4.90323
A_33_P3367361	83641	FAM107B	family with sequence similarity 107, member B	-1.08468	10.4194	-4.79334	0.000633452	0.00381186	-0.844544
A_24_P811704	8496	PPFIBP1	PTPRF interacting protein, binding protein 1 (liprin beta 1)	-1.08491	6.48221	-9.10551	2.58541e-06	8.30185e-05	4.96352
A_33_P3317198	2963	GTF2F2	general transcription factor IIF, polypeptide 2, 30kDa	-1.08844	9.01613	-8.31736	6.02157e-06	0.000142979	4.0708
A_23_P320897	NA			-1.08877	8.81121	-12.5153	1.18464e-07	1.08915e-05	8.19234
A_23_P147025	9363	RAB33A	RAB33A, member RAS oncogene family	-1.08937	9.63439	-9.11217	2.56763e-06	8.26774e-05	4.9708
A_23_P202071	10659	CELF2	CUGBP, Elav-like family member 2	-1.08947	9.69127	-7.17337	2.30279e-05	0.000364612	2.65193
A_32_P93996	NA			-1.09101	5.28646	-8.02265	8.39213e-06	0.000178276	3.71987
A_24_P126425	84182	FAM188B	family with sequence similarity 188, member B	-1.09161	4.76718	-6.53399	5.20829e-05	0.000625091	1.78844
A_33_P3399061	104	ADARB1	adenosine deaminase, RNA-specific, B1	-1.09345	5.3876	-6.22383	7.88459e-05	0.000836574	1.35002
A_33_P3338417	10352	WARS2	tryptophanyl tRNA synthetase 2, mitochondrial	-1.09388	5.78053	-7.06672	2.62938e-05	0.000401453	2.51158
A_23_P83110	55755	CDK5RAP2	CDK5 regulatory subunit associated protein 2	-1.09663	8.80623	-14.1118	3.57614e-08	4.64683e-06	9.4283
A_24_P357709	23355	VPS8	vacuolar protein sorting 8 homolog (S. cerevisiae)	-1.09679	5.36396	-6.73615	4.00155e-05	0.000526632	2.06725
A_23_P82334	10165	SLC25A13	solute carrier family 25 (aspartate/glutamate carrier), member 13	-1.09797	7.1534	-5.11822	0.000384737	0.0026366	-0.321266
A_33_P3268567	8440	NCK2	NCK adaptor protein 2	-1.0988	9.8591	-7.08912	2.55688e-05	0.000394273	2.54117
A_24_P673786	5305	PIP4K2A	phosphatidylinositol-5-phosphate 4-kinase, type II, alpha	-1.10033	8.37305	-14.2527	3.23651e-08	4.44245e-06	9.53064
A_23_P54929	57149	LYRM1	LYR motif containing 1	-1.10092	7.10332	-7.18898	2.25877e-05	0.000359781	2.67236
A_23_P380998	23518	R3HDM1	R3H domain containing 1	-1.10114	7.80988	-6.96038	3.00529e-05	0.000438444	2.37018
A_23_P115636	1787	TRDMT1	tRNA aspartic acid methyltransferase 1	-1.1028	4.82851	-5.00757	0.000455179	0.00298516	-0.497883
A_23_P2203	51347	TAOK3	TAO kinase 3	-1.10335	6.86717	-8.7278	3.84837e-06	0.000107002	4.54376
A_24_P90097	120	ADD3	adducin 3 (gamma)	-1.10843	7.75421	-13.255	6.69289e-08	7.28777e-06	8.78322
A_24_P112087	25842	ASF1A	anti-silencing function 1A histone chaperone	-1.11099	5.29733	-4.13022	0.00183481	0.00851281	-1.95425
A_23_P345942	91942	NDUFAF2	NADH dehydrogenase (ubiquinone) complex I, assembly factor 2	-1.1114	8.49831	-5.48072	0.00022452	0.00180161	0.245524
A_33_P3390335	6251	RSU1	Ras suppressor protein 1	-1.11305	6.90919	-6.09605	9.38835e-05	0.000946905	1.16556
A_23_P5831	3241	HPCAL1	hippocalcin-like 1	-1.11355	8.49603	-5.28796	0.000298282	0.00220806	-0.0536003
A_24_P626931	90025	UBE3D	ubiquitin protein ligase E3D	-1.1159	5.3141	-4.64855	0.000794913	0.00451844	-1.08226
A_23_P209426	66008	TRAK2	trafficking protein, kinesin binding 2	-1.11855	4.14732	-4.98881	0.000468422	0.00304905	-0.527993
A_33_P3338631	4901	NRL	neural retina leucine zipper	-1.11882	4.34657	-4.27293	0.00145215	0.00712404	-1.71109
A_24_P399942	286410	ATP11C	ATPase, class VI, type 11C	-1.1189	6.11528	-5.80531	0.00014082	0.00127602	0.737441
A_23_P26854	9912	ARHGAP44	Rho GTPase activating protein 44	-1.11917	11.077	-8.36778	5.6942e-06	0.00013798	4.12988
A_23_P133293	79772	MCTP1	multiple C2 domains, transmembrane 1	-1.11996	6.46796	-6.60171	4.76536e-05	0.000592978	1.88245
A_23_P94819	9501	RPH3AL	rabphilin 3A-like (without C2 domains)	-1.12534	5.20099	-8.96461	2.99432e-06	9.05675e-05	4.80862
A_24_P32085	79817	MOB3B	MOB kinase activator 3B	-1.1258	6.79217	-9.39697	1.91898e-06	6.80644e-05	5.27777
A_23_P215198	55253	TYW1	tRNA-yW synthesizing protein 1 homolog (S. cerevisiae)	-1.1259	9.79613	-11.4418	2.86784e-07	1.9613e-05	7.27223
A_33_P3272361	56259	CTNNBL1	catenin, beta like 1	-1.12638	10.6093	-8.8478	3.38663e-06	9.85207e-05	4.67869
A_33_P3288110	8502	PKP4	plakophilin 4	-1.12641	6.36823	-10.9137	4.55054e-07	2.76307e-05	6.78959
A_33_P3213772	23380	SRGAP2	SLIT-ROBO Rho GTPase activating protein 2	-1.12975	10.8917	-13.6103	5.13869e-08	5.86748e-06	9.05567
A_23_P257503	8925	HERC1	HECT and RLD domain containing E3 ubiquitin protein ligase family member 1	-1.12985	9.25001	-13.1583	7.19952e-08	7.65985e-06	8.70787
A_23_P214876	3720	JARID2	jumonji, AT rich interactive domain 2	-1.13086	9.74854	-9.95951	1.10186e-06	4.67741e-05	5.86173
A_23_P38567	92521	SPECC1	sperm antigen with calponin homology and coiled-coil domains 1	-1.13111	9.75261	-12.0598	1.70952e-07	1.41084e-05	7.81135
A_24_P391368	25814	ATXN10	ataxin 10	-1.13327	8.84929	-9.42295	1.86935e-06	6.6854e-05	5.30538
A_24_P243776	11179	ZNF277	zinc finger protein 277	-1.13335	6.94739	-8.02219	8.39656e-06	0.000178276	3.71931
A_24_P329924	23387	SIK3	SIK family kinase 3	-1.13497	7.51497	-6.4771	5.61453e-05	0.000658045	1.70901
A_23_P111995	4017	LOXL2	lysyl oxidase-like 2	-1.13575	3.44115	-4.36903	0.0012424	0.00630617	-1.54861
A_33_P3215123	5910	RAP1GDS1	RAP1, GTP-GDP dissociation stimulator 1	-1.13663	7.71819	-8.63659	4.24489e-06	0.000114594	4.4402
A_33_P3569068	8379	MAD1L1	MAD1 mitotic arrest deficient-like 1 (yeast)	-1.13875	6.84394	-10.1192	9.45762e-07	4.41001e-05	6.02229
A_32_P133244	5073	PARN	poly(A)-specific ribonuclease	-1.13919	8.05399	-8.24894	6.49876e-06	0.000151516	3.99019
A_24_P2648	5784	PTPN14	protein tyrosine phosphatase, non-receptor type 14	-1.14093	5.06828	-6.84875	3.46295e-05	0.000481429	2.2202
A_24_P153511	114882	OSBPL8	oxysterol binding protein-like 8	-1.14265	4.46763	-6.29533	7.15774e-05	0.000778524	1.45225
A_23_P256773	7260	TSSC1	tumor suppressing subtransferable candidate 1	-1.1447	9.78568	-8.90948	3.17295e-06	9.3845e-05	4.74748
A_33_P3805090	57600	FNIP2	folliculin interacting protein 2	-1.14584	3.84791	-4.42784	0.00112999	0.00587635	-1.44971
A_23_P374782	30011	SH3KBP1	SH3-domain kinase binding protein 1	-1.14794	10.4783	-9.34111	2.03064e-06	7.0551e-05	5.21817
A_23_P51085	57405	SPC25	SPC25, NDC80 kinetochore complex component	-1.14892	8.8925	-5.58554	0.000192809	0.00160875	0.405997
A_23_P44295	23122	CLASP2	cytoplasmic linker associated protein 2	-1.15043	10.0658	-14.7537	2.28635e-08	3.45452e-06	9.88618
A_24_P279489	55275	VPS53	vacuolar protein sorting 53 homolog (S. cerevisiae)	-1.15158	4.16681	-5.47187	0.00022744	0.00182005	0.231907
A_23_P203743	9846	GAB2	GRB2-associated binding protein 2	-1.15448	9.16316	-10.959	4.37039e-07	2.72151e-05	6.83187
A_23_P136635	8546	AP3B1	adaptor-related protein complex 3, beta 1 subunit	-1.15727	8.74101	-9.02985	2.79689e-06	8.68059e-05	4.88059
A_23_P83094	7091	TLE4	transducin-like enhancer of split 4 (E(sp1) homolog, Drosophila)	-1.16208	8.01485	-12.1591	1.57655e-07	1.35517e-05	7.89555
A_23_P212756	2868	GRK4	G protein-coupled receptor kinase 4	-1.16211	3.29437	-4.2466	0.00151588	0.00736811	-1.75579
A_23_P52127	84320	ACBD6	acyl-CoA binding domain containing 6	-1.16299	9.95286	-10.4719	6.79547e-07	3.55715e-05	6.36935
A_33_P3301306	58508	KMT2C	lysine (K)-specific methyltransferase 2C	-1.16305	8.78658	-6.62533	4.62057e-05	0.000584044	1.91509
A_23_P30995	51167	CYB5R4	cytochrome b5 reductase 4	-1.16488	7.7907	-6.17983	8.37103e-05	0.000869525	1.28675
A_24_P252846	119710	C11orf74	chromosome 11 open reading frame 74	-1.16657	6.5263	-4.72499	0.000704859	0.00413061	-0.956423
A_23_P311232	23332	CLASP1	cytoplasmic linker associated protein 1	-1.16689	5.84131	-7.63385	1.31885e-05	0.000249087	3.2417
A_23_P162702	283450	HECTD4	HECT domain containing E3 ubiquitin protein ligase 4	-1.16697	8.05273	-8.19144	6.93155e-06	0.000157668	3.92204
A_23_P104323	4255	MGMT	O-6-methylguanine-DNA methyltransferase	-1.16725	6.29978	-7.88053	9.88118e-06	0.000203158	3.54712
A_23_P502464	4843	NOS2	nitric oxide synthase 2, inducible	-1.172	4.7016	-9.96137	1.09989e-06	4.67741e-05	5.86361
A_23_P144020	152330	CNTN4	contactin 4	-1.17253	3.97741	-9.92235	1.14208e-06	4.78009e-05	5.82404
A_23_P368278	9873	FCHSD2	FCH and double SH3 domains 2	-1.17492	9.24573	-9.85201	1.22263e-06	5.00636e-05	5.75236
A_23_P7361	79071	ELOVL6	ELOVL fatty acid elongase 6	-1.17816	5.73867	-9.35342	2.00543e-06	7.00499e-05	5.23133
A_24_P100551	57630	SH3RF1	SH3 domain containing ring finger 1	-1.17942	6.71558	-9.71235	1.40148e-06	5.49622e-05	5.60871
A_23_P258088	29993	PACSIN1	protein kinase C and casein kinase substrate in neurons 1	-1.18051	5.90036	-8.74075	3.79538e-06	0.000106588	4.5584
A_23_P9523	64080	RBKS	ribokinase	-1.18115	8.72174	-9.20154	2.34162e-06	7.70727e-05	5.06796
A_33_P3636590	8801	SUCLG2	succinate-CoA ligase, GDP-forming, beta subunit	-1.18302	7.24001	-6.77545	3.80396e-05	0.000509574	2.12082
A_33_P3318763	NA			-1.18438	9.12511	-6.076	9.65088e-05	0.0009663	1.13642
A_33_P3231833	NA			-1.18575	7.20966	-11.5609	2.59098e-07	1.8431e-05	7.37817
A_32_P3572	NA			-1.18808	3.74615	-6.37921	6.39551e-05	0.000722607	1.57129
A_23_P146551	79817	MOB3B	MOB kinase activator 3B	-1.18933	4.87912	-7.63059	1.32395e-05	0.000249567	3.23762
A_32_P90483	252983	STXBP4	syntaxin binding protein 4	-1.18961	3.85303	-10.633	5.86137e-07	3.22723e-05	6.52442
A_23_P300728	64327	LMBR1	limb development membrane protein 1	-1.19154	6.50339	-8.74184	3.79096e-06	0.000106588	4.55963
A_33_P3240966	NA			-1.19174	3.74602	-6.73663	3.99908e-05	0.000526632	2.0679
A_24_P303647	154743	C7orf60	chromosome 7 open reading frame 60	-1.19215	5.03604	-5.39047	0.00025629	0.00199017	0.106122
A_23_P86504	79591	C10orf76	chromosome 10 open reading frame 76	-1.19455	8.8855	-6.59518	4.80626e-05	0.000595507	1.87341
A_23_P415611	150159	SLC9B1	solute carrier family 9, subfamily B (NHA1, cation proton antiporter 1), member 1	-1.19529	4.01094	-5.35901	0.000268464	0.00205847	0.057257
A_24_P391991	340286	FAM183B	acyloxyacyl hydrolase (neutrophil)	-1.19804	5.22438	-9.26009	2.20529e-06	7.38544e-05	5.1312
A_23_P132536	22906	TRAK1	trafficking protein, kinesin binding 1	-1.19999	7.95685	-10.9198	4.52557e-07	2.76307e-05	6.79535
A_23_P59045	3012	HIST1H2AE	histone cluster 1, H2ae	-1.20023	10.4355	-8.76676	3.69137e-06	0.000104728	4.58773
A_32_P225854	200734	SPRED2	sprouty-related, EVH1 domain containing 2	-1.20035	5.15345	-6.0886	9.48491e-05	0.00095294	1.15475
A_24_P269129	79683	ZDHHC14	zinc finger, DHHC-type containing 14	-1.20685	4.78428	-6.04667	0.000100493	0.000990752	1.09368
A_23_P364766	128710	SLX4IP	SLX4 interacting protein	-1.21058	9.04084	-10.0767	9.84807e-07	4.45438e-05	5.97978
A_23_P93464	594	BCKDHB	branched chain keto acid dehydrogenase E1, beta polypeptide	-1.211	6.87772	-8.96401	2.99621e-06	9.05675e-05	4.80795
A_23_P374294	221016	CCDC7	coiled-coil domain containing 7	-1.21225	4.14982	-10.8795	4.69166e-07	2.80373e-05	6.75761
A_33_P3314441	64839	FBXL17	F-box and leucine-rich repeat protein 17	-1.2134	4.51881	-6.42909	5.98396e-05	0.000691366	1.64162
A_23_P43273	2131	EXT1	exostosin glycosyltransferase 1	-1.21348	4.07331	-6.95371	3.03071e-05	0.000440176	2.36127
A_24_P787897	64131	XYLT1	xylosyltransferase I	-1.21492	7.90869	-9.54306	1.65728e-06	6.17628e-05	5.43222
A_24_P378987	207063	DHRSX	dehydrogenase/reductase (SDR family) X-linked	-1.21521	8.17026	-9.19854	2.34884e-06	7.70727e-05	5.06472
A_33_P3385842	221016	CCDC7	coiled-coil domain containing 7	-1.21571	4.99022	-8.87275	3.29837e-06	9.63845e-05	4.70656
A_33_P3414402	55628	ZNF407	zinc finger protein 407	-1.21644	6.60016	-11.7502	2.20869e-07	1.67331e-05	7.54462
A_23_P169576	54536	EXOC6	exocyst complex component 6	-1.2185	9.41855	-10.6848	5.59143e-07	3.16023e-05	6.57383
A_23_P131227	55622	TTC27	tetratricopeptide repeat domain 27	-1.2216	9.14338	-12.2036	1.52056e-07	1.33501e-05	7.93314
A_23_P16722	55619	DOCK10	dedicator of cytokinesis 10	-1.22693	9.91559	-9.61221	1.54714e-06	5.87822e-05	5.50463
A_32_P103291	64754	SMYD3	SET and MYND domain containing 3	-1.22832	11.5977	-9.20063	2.34379e-06	7.70727e-05	5.06699
A_32_P30649	2119	ETV5	ets variant 5	-1.2297	4.47646	-8.61456	4.34713e-06	0.000115593	4.41506
A_24_P336848	98	ACYP2	acylphosphatase 2, muscle type	-1.23075	5.75434	-4.16183	0.00174178	0.00820222	-1.9002
A_23_P121082	2632	GBE1	glucan (1,4-alpha-), branching enzyme 1	-1.23109	9.2524	-7.41145	1.72098e-05	0.000297372	2.96011
A_33_P3416414	NA			-1.23128	4.63478	-6.28089	7.29852e-05	0.000790308	1.43166
A_24_P407235	1407	CRY1	cryptochrome 1 (photolyase-like)	-1.23381	4.0297	-9.06202	2.70474e-06	8.50293e-05	4.91593
A_33_P3808996	65244	SPATS2	spermatogenesis associated, serine-rich 2	-1.23496	6.62439	-6.87459	3.35073e-05	0.00047174	2.25505
A_33_P3340404	132320	SCLT1	sodium channel and clathrin linker 1	-1.23647	7.272	-8.35704	5.76233e-06	0.000139174	4.11731
A_24_P928052	8829	NRP1	neuropilin 1	-1.23837	4.66291	-4.12704	0.00184444	0.00853939	-1.95968
A_23_P154740	55857	PLK1S1	polo-like kinase 1 substrate 1	-1.24278	7.59293	-14.1904	3.38211e-08	4.54625e-06	9.48552
A_33_P3406899	22906	TRAK1	trafficking protein, kinesin binding 1	-1.24354	7.13341	-4.26336	0.00147497	0.00721061	-1.72732
A_33_P3270489	80129	CCDC170	coiled-coil domain containing 170	-1.24692	4.27837	-7.86798	1.00259e-05	0.000205699	3.53175
A_23_P318300	51776	ZAK	sterile alpha motif and leucine zipper containing kinase AZK	-1.25035	8.4706	-9.31697	2.08104e-06	7.13994e-05	5.19233
A_23_P376591	171425	CLYBL	citrate lyase beta like	-1.25259	4.38315	-5.99055	0.000108616	0.00104804	1.01158
A_23_P104318	54541	DDIT4	DNA-damage-inducible transcript 4	-1.25349	8.25017	-8.07264	7.92762e-06	0.000172452	3.78008
A_23_P88381	8650	NUMB	numb homolog (Drosophila)	-1.25495	8.10281	-13.8233	4.39907e-08	5.53175e-06	9.21558
A_33_P3409077	221322	TBC1D32	TBC1 domain family, member 32	-1.25596	4.11856	-4.89119	0.000544257	0.00340113	-0.685446
A_23_P133691	58528	RRAGD	Ras-related GTP binding D	-1.25658	4.53612	-7.93027	9.3299e-06	0.00019499	3.60784
A_24_P255218	4644	MYO5A	myosin VA (heavy chain 12, myoxin)	-1.25754	6.87815	-6.24359	7.67615e-05	0.000819703	1.37834
A_33_P3285987	196074	METTL15	methyltransferase like 15	-1.26009	7.08887	-8.4221	5.36298e-06	0.000132316	4.19321
A_23_P214354	55770	EXOC2	exocyst complex component 2	-1.26498	4.84838	-9.66622	1.46663e-06	5.7058e-05	5.56089
A_32_P144596	8658	TNKS	tankyrase, TRF1-interacting ankyrin-related ADP-ribose polymerase	-1.26772	5.68356	-4.86242	0.000569018	0.00352136	-0.732102
A_23_P168771	57639	CCDC146	coiled-coil domain containing 146	-1.26953	6.87782	-14.417	2.88435e-08	4.10357e-06	9.64864
A_33_P3369190	5066	PAM	peptidylglycine alpha-amidating monooxygenase	-1.27064	5.98551	-9.92152	1.14299e-06	4.78009e-05	5.8232
A_23_P17512	92675	DTD1	D-tyrosyl-tRNA deacylase 1	-1.27318	9.10388	-13.1792	7.08694e-08	7.63157e-06	8.72415
A_33_P3225948	55966	AJAP1	adherens junctions associated protein 1	-1.27346	3.11645	-10.0258	1.03392e-06	4.53486e-05	5.92863
A_24_P226008	11343	MGLL	monoglyceride lipase	-1.27402	7.45352	-8.24029	6.56198e-06	0.000152443	3.97996
A_23_P389118	196527	ANO6	anoctamin 6	-1.27685	8.3405	-8.81877	3.49252e-06	0.000100402	4.64619
A_23_P126241	8672	EIF4G3	eukaryotic translation initiation factor 4 gamma, 3	-1.2769	8.76675	-14.1472	3.4872e-08	4.59297e-06	9.45414
A_23_P259594	9465	AKAP7	A kinase (PRKA) anchor protein 7	-1.28351	6.10475	-14.3793	2.96133e-08	4.18255e-06	9.62167
A_24_P943575	84181	CHD6	chromodomain helicase DNA binding protein 6	-1.28446	8.09271	-9.6462	1.49593e-06	5.78514e-05	5.54006
A_33_P3319920	23030	KDM4B	lysine (K)-specific demethylase 4B	-1.28464	10.3436	-9.06901	2.68519e-06	8.48249e-05	4.92358
A_23_P53162	6786	STIM1	stromal interaction molecule 1	-1.28656	7.41047	-12.1722	1.5598e-07	1.3512e-05	7.90666
A_24_P59494	57097	PARP11	poly (ADP-ribose) polymerase family, member 11	-1.28661	4.09721	-5.2027	0.000338786	0.00242056	-0.187549
A_23_P146908	9482	STX8	syntaxin 8	-1.28998	8.53821	-16.1857	8.95955e-09	1.74631e-06	10.8373
A_33_P3334743	9693	RAPGEF2	Rap guanine nucleotide exchange factor (GEF) 2	-1.29929	3.32731	-5.06245	0.000418672	0.002811	-0.41008
A_23_P100074	57099	AVEN	apoptosis, caspase activation inhibitor	-1.3032	8.45082	-10.7625	5.21184e-07	3.00417e-05	6.6475
A_23_P422851	91768	CABLES1	Cdk5 and Abl enzyme substrate 1	-1.30561	8.18979	-9.31914	2.07646e-06	7.13994e-05	5.19465
A_32_P30905	57705	WDFY4	WDFY family member 4	-1.30689	11.4463	-7.41699	1.70951e-05	0.000296969	2.96719
A_23_P418485	160140	C11orf65	chromosome 11 open reading frame 65	-1.30949	3.68676	-4.44049	0.00110723	0.00578271	-1.42849
A_23_P335428	11112	HIBADH	3-hydroxyisobutyrate dehydrogenase	-1.31183	7.08404	-10.8171	4.96133e-07	2.93925e-05	6.69909
A_23_P46351	11022	TDRKH	tudor and KH domain containing	-1.31633	4.50015	-5.50055	0.00021812	0.00175978	0.275993
A_23_P122775	84816	RTN4IP1	reticulon 4 interacting protein 1	-1.31726	8.25334	-8.21187	6.77434e-06	0.000155706	3.94629
A_23_P166248	1827	RCAN1	regulator of calcineurin 1	-1.31837	6.83695	-6.53039	5.23303e-05	0.000627287	1.78343
A_23_P23155	55966	AJAP1	adherens junctions associated protein 1	-1.32374	3.46949	-6.62084	4.64773e-05	0.000586336	1.90889
A_23_P149476	84288	EFCAB2	EF-hand calcium binding domain 2	-1.32688	7.44317	-17.1745	4.90215e-09	1.16522e-06	11.4433
A_32_P140139	2162	F13A1	coagulation factor XIII, A1 polypeptide	-1.32744	5.02702	-5.3698	0.00026422	0.00203634	0.0740346
A_33_P3337242	NA			-1.3289	6.86146	-10.0674	9.93546e-07	4.45438e-05	5.9705
A_33_P3341586	64374	SIL1	SIL1 nucleotide exchange factor	-1.3298	7.61518	-15.6061	1.2965e-08	2.23629e-06	10.4635
A_23_P354387	26509	MYOF	myoferlin	-1.33172	5.87317	-6.77711	3.79588e-05	0.000509542	2.12307
A_23_P156748	23294	ANKS1A	ankyrin repeat and sterile alpha motif domain containing 1A	-1.33294	8.69695	-10.1704	9.00877e-07	4.31953e-05	6.07338
A_23_P409623	8495	PPFIBP2	PTPRF interacting protein, binding protein 2 (liprin beta 2)	-1.33313	5.85947	-9.11108	2.57055e-06	8.26774e-05	4.9696
A_23_P7313	6696	SPP1	secreted phosphoprotein 1	-1.33455	5.76635	-6.82255	3.58092e-05	0.000490138	2.18475
A_33_P3245321	401541	CENPP	centromere protein P	-1.33575	8.48708	-13.6848	4.8657e-08	5.83167e-06	9.11187
A_23_P62920	22920	KIFAP3	kinesin-associated protein 3	-1.33946	7.61887	-10.5609	6.2608e-07	3.3344e-05	6.4553
A_23_P207564	6351	CCL4	chemokine (C-C motif) ligand 4	-1.34	5.57192	-8.26181	6.40598e-06	0.000150071	4.00539
A_24_P236799	11031	RAB31	RAB31, member RAS oncogene family	-1.34728	9.28035	-11.4442	2.86211e-07	1.9613e-05	7.27431
A_23_P410859	57688	ZSWIM6	zinc finger, SWIM-type containing 6	-1.34902	6.74944	-10.4519	6.92245e-07	3.59801e-05	6.34993
A_24_P943613	23216	TBC1D1	TBC1 (tre-2/USP6, BUB2, cdc16) domain family, member 1	-1.34934	7.44965	-11.9041	1.94317e-07	1.53338e-05	7.67803
A_33_P3209651	57705	WDFY4	WDFY family member 4	-1.35051	8.80655	-6.39664	6.24835e-05	0.00071137	1.59591
A_24_P63522	3157	HMGCS1	3-hydroxy-3-methylglutaryl-CoA synthase 1 (soluble)	-1.35123	8.46778	-11.5967	2.51345e-07	1.83245e-05	7.40986
A_23_P71053	51678	MPP6	membrane protein, palmitoylated 6 (MAGUK p55 subfamily member 6)	-1.3517	4.43203	-8.73677	3.81159e-06	0.000106588	4.5539
A_23_P209735	80210	ARMC9	armadillo repeat containing 9	-1.35367	4.95989	-4.47323	0.00105057	0.00557034	-1.37366
A_32_P68050	4750	NEK1	NIMA-related kinase 1	-1.35528	5.04003	-7.56672	1.42833e-05	0.000262715	3.15733
A_33_P3421728	1608	DGKG	diacylglycerol kinase, gamma 90kDa	-1.35577	5.58077	-6.2469	7.64182e-05	0.000816594	1.38308
A_32_P108655	205	AK4	adenylate kinase 4	-1.35619	6.96055	-6.07778	9.62726e-05	0.000965252	1.13901
A_23_P215214	64327	LMBR1	limb development membrane protein 1	-1.36604	4.68978	-4.6927	0.000741509	0.00429247	-1.00949
A_23_P207445	5608	MAP2K6	mitogen-activated protein kinase kinase 6	-1.36932	4.43201	-5.2564	0.000312638	0.00228055	-0.103062
A_33_P3333507	57337	SENP7	SUMO1/sentrin specific peptidase 7	-1.37028	5.19488	-9.31353	2.08833e-06	7.13994e-05	5.18864
A_32_P73796	22843	PPM1E	protein phosphatase, Mg2+/Mn2+ dependent, 1E	-1.37408	4.44125	-6.55467	5.06851e-05	0.000612844	1.81722
A_23_P153897	2788	GNG7	guanine nucleotide binding protein (G protein), gamma 7	-1.37493	5.63761	-6.93892	3.08792e-05	0.000447152	2.34148
A_23_P157970	27130	INVS	inversin	-1.37568	6.81461	-10.0814	9.80347e-07	4.45438e-05	5.98456
A_23_P336198	113263	GLCCI1	glucocorticoid induced transcript 1	-1.37767	4.77764	-10.4077	7.21189e-07	3.67015e-05	6.30695
A_24_P289383	55636	CHD7	chromodomain helicase DNA binding protein 7	-1.38145	7.17082	-4.72708	0.000702556	0.00412351	-0.952997
A_24_P336276	28232	SLCO3A1	solute carrier organic anion transporter family, member 3A1	-1.38414	5.80718	-4.64855	0.000794918	0.00451844	-1.08227
A_23_P96271	8736	MYOM1	myomesin 1	-1.38514	4.77547	-7.15454	2.35711e-05	0.000370204	2.62726
A_24_P702813	9213	XPR1	xenotropic and polytropic retrovirus receptor 1	-1.38868	5.43137	-12.1402	1.60091e-07	1.36857e-05	7.87961
A_33_P3234764	NA			-1.39838	4.78264	-4.39992	0.00118197	0.00608359	-1.49662
A_24_P401174	23247	KIAA0556	KIAA0556	-1.40288	3.56096	-5.35802	0.000268858	0.00206068	0.0557144
A_24_P577694	107	ADCY1	adenylate cyclase 1 (brain)	-1.40484	3.3335	-10.2518	8.34279e-07	4.07542e-05	6.15404
A_23_P429977	3784	KCNQ1	potassium voltage-gated channel, KQT-like subfamily, member 1	-1.40773	7.08397	-9.34945	2.01352e-06	7.02068e-05	5.22709
A_33_P3328026	23097	CDK19	cyclin-dependent kinase 19	-1.4085	9.58733	-11.8907	1.96479e-07	1.53798e-05	7.66651
A_33_P3388312	8935	SKAP2	src kinase associated phosphoprotein 2	-1.40851	9.29658	-7.3038	1.96157e-05	0.000325388	2.82164
A_23_P100676	23293	SMG6	SMG6 nonsense mediated mRNA decay factor	-1.41203	6.00584	-12.3314	1.37177e-07	1.22087e-05	8.04013
A_33_P3394140	283050	ZMIZ1-AS1	ZMIZ1 antisense RNA 1	-1.41595	5.4642	-6.9185	3.16886e-05	0.000452485	2.3141
A_23_P97394	8412	BCAR3	breast cancer anti-estrogen resistance 3	-1.41654	5.22569	-5.85908	0.000130532	0.00120635	0.817517
A_23_P204879	81617	CAB39L	calcium binding protein 39-like	-1.41935	3.74544	-4.06769	0.0020345	0.0091744	-2.06145
A_33_P3400389	26010	SPATS2L	spermatogenesis associated, serine-rich 2-like	-1.41964	5.94939	-12.3117	1.39363e-07	1.23469e-05	8.02371
A_24_P417162	6907	TBL1X	transducin (beta)-like 1X-linked	-1.42706	7.21113	-4.586	0.00087764	0.00486106	-1.18579
A_23_P14340	9692	KIAA0391	KIAA0391	-1.42769	6.73079	-13.6395	5.02969e-08	5.86169e-06	9.07775
A_33_P3332492	92565	FANK1	fibronectin type III and ankyrin repeat domains 1	-1.42915	4.17914	-9.32815	2.05753e-06	7.13581e-05	5.20431
A_23_P304991	3141	HLCS	holocarboxylase synthetase (biotin-(proprionyl-CoA-carboxylase (ATP-hydrolysing)) ligase)	-1.42948	6.87292	-10.7207	5.41216e-07	3.08446e-05	6.60798
A_33_P3214456	57107	PDSS2	prenyl (decaprenyl) diphosphate synthase, subunit 2	-1.43052	5.65543	-5.16289	0.000359667	0.00252259	-0.250439
A_23_P500282	55690	PACS1	phosphofurin acidic cluster sorting protein 1	-1.43082	3.92745	-9.08145	2.65072e-06	8.42827e-05	4.93721
A_32_P163089	387882	C12orf75	chromosome 12 open reading frame 75	-1.43214	5.39399	-9.02069	2.82373e-06	8.73608e-05	4.87051
A_23_P211814	4134	MAP4	microtubule-associated protein 4	-1.4324	7.03554	-16.1003	9.45349e-09	1.77171e-06	10.7832
A_33_P3209356	64326	RFWD2	ring finger and WD repeat domain 2, E3 ubiquitin protein ligase	-1.43361	8.15518	-17.919	3.17955e-09	8.79004e-07	11.875
A_23_P122001	4437	MSH3	mutS homolog 3 (E. coli)	-1.43939	6.65487	-6.61507	4.68287e-05	0.000589624	1.90092
A_24_P336417	9213	XPR1	xenotropic and polytropic retrovirus receptor 1	-1.43941	7.55105	-8.50032	4.92207e-06	0.000125946	4.28385
A_23_P215735	7982	ST7	suppression of tumorigenicity 7	-1.44309	5.04616	-9.89258	1.17544e-06	4.83686e-05	5.79375
A_33_P3356686	NA			-1.44347	4.52652	-11.1969	3.54436e-07	2.28752e-05	7.05098
A_33_P3402783	NA			-1.44371	4.27617	-5.97209	0.00011144	0.00106946	0.984477
A_23_P51410	64754	SMYD3	SET and MYND domain containing 3	-1.45075	3.83462	-8.39898	5.50136e-06	0.00013516	4.16629
A_33_P3334225	31	ACACA	acetyl-CoA carboxylase alpha	-1.45215	9.40906	-5.69178	0.000165498	0.00143877	0.567068
A_23_P422981	130888	FBXO36	F-box protein 36	-1.45405	4.2547	-6.18124	8.35486e-05	0.000869135	1.28879
A_23_P74701	255631	COL24A1	collagen, type XXIV, alpha 1	-1.45418	6.68305	-5.55335	0.000202005	0.00166691	0.356881
A_24_P377499	26031	OSBPL3	oxysterol binding protein-like 3	-1.45529	3.01535	-6.64265	4.51741e-05	0.000574203	1.93897
A_24_P265856	57337	SENP7	SUMO1/sentrin specific peptidase 7	-1.45924	8.56208	-14.1471	3.48756e-08	4.59297e-06	9.45404
A_24_P7946	60412	EXOC4	exocyst complex component 4	-1.46088	5.81815	-10.7221	5.40545e-07	3.08446e-05	6.60928
A_23_P42975	5577	PRKAR2B	protein kinase, cAMP-dependent, regulatory, type II, beta	-1.46159	5.27596	-10.4403	6.99695e-07	3.60197e-05	6.3387
A_33_P3413905	79924	ADM2	adrenomedullin 2	-1.46679	6.36553	-8.48241	5.01943e-06	0.000127275	4.26316
A_23_P34546	10806	SDCCAG8	serologically defined colon cancer antigen 8	-1.46772	5.39581	-13.7841	4.52591e-08	5.61876e-06	9.18635
A_24_P109351	23078	VWA8	von Willebrand factor A domain containing 8	-1.4743	6.04696	-13.6733	4.90685e-08	5.83167e-06	9.1032
A_23_P300905	219771	CCNY	cyclin Y	-1.47673	6.32205	-7.05379	2.67226e-05	0.000405963	2.49446
A_23_P350698	162282	ANKFN1	ankyrin-repeat and fibronectin type III domain containing 1	-1.48211	4.41519	-7.97064	8.90687e-06	0.000187275	3.65691
A_23_P32021	2176	FANCC	Fanconi anemia, complementation group C	-1.48298	6.52873	-12.019	1.76757e-07	1.42363e-05	7.77661
A_23_P74609	50486	G0S2	G0/G1switch 2	-1.48327	5.39527	-9.52958	1.67972e-06	6.22306e-05	5.41805
A_33_P3347168	6907	TBL1X	transducin (beta)-like 1X-linked	-1.48843	8.0557	-8.51632	4.83678e-06	0.000124208	4.30232
A_24_P388433	5523	PPP2R3A	protein phosphatase 2, regulatory subunit B'', alpha	-1.48979	3.59803	-7.90609	9.59364e-06	0.000198292	3.57836
A_24_P28295	9910	RABGAP1L	RAB GTPase activating protein 1-like	-1.49178	5.57549	-9.64223	1.50182e-06	5.79644e-05	5.53592
A_33_P3228612	777	CACNA1E	calcium channel, voltage-dependent, R type, alpha 1E subunit	-1.49188	5.52844	-8.30167	6.12753e-06	0.000144766	4.05237
A_23_P215419	3382	ICA1	islet cell autoantigen 1, 69kDa	-1.49732	5.90812	-12.0011	1.79382e-07	1.43077e-05	7.76127
A_33_P3235975	84303	CHCHD6	coiled-coil-helix-coiled-coil-helix domain containing 6	-1.50279	4.36489	-10.9203	4.52381e-07	2.76307e-05	6.79575
A_23_P144458	817	CAMK2D	calcium/calmodulin-dependent protein kinase II delta	-1.50309	6.12993	-17.4772	4.10236e-09	1.03843e-06	11.6213
A_33_P3241393	57835	SLC4A5	solute carrier family 4 (sodium bicarbonate cotransporter), member 5	-1.50437	2.92579	-6.05469	9.93873e-05	0.000983399	1.10537
A_23_P206532	5257	PHKB	phosphorylase kinase, beta	-1.50622	9.08881	-14.6468	2.46008e-08	3.58319e-06	9.81137
A_24_P223124	64778	FNDC3B	fibronectin type III domain containing 3B	-1.5084	8.63461	-16.3239	8.21846e-09	1.6514e-06	10.9244
A_23_P315571	23180	RFTN1	raftlin, lipid raft linker 1	-1.51972	7.85194	-9.35477	2.00269e-06	7.00499e-05	5.23277
A_23_P54116	23002	DAAM1	dishevelled associated activator of morphogenesis 1	-1.53638	5.55445	-11.2503	3.38312e-07	2.21276e-05	7.09964
A_23_P21673	54914	FOCAD	focadhesin	-1.53664	9.31865	-11.4729	2.79256e-07	1.95698e-05	7.29999
A_23_P162719	81624	DIAPH3	diaphanous-related formin 3	-1.53752	6.57178	-7.61361	1.35087e-05	0.000254149	3.21632
A_24_P356130	5607	MAP2K5	mitogen-activated protein kinase kinase 5	-1.54369	5.25339	-5.33466	0.000278307	0.00210496	0.0193495
A_23_P379071	222235	FBXL13	F-box and leucine-rich repeat protein 13	-1.5447	5.39977	-9.77535	1.31751e-06	5.25143e-05	5.67373
A_24_P72518	23382	AHCYL2	adenosylhomocysteinase-like 2	-1.54512	6.2012	-7.06029	2.65062e-05	0.000403935	2.50307
A_33_P3393135	NA			-1.5477	5.71599	-8.8766	3.28497e-06	9.61373e-05	4.71086
A_33_P3348288	9886	RHOBTB1	Rho-related BTB domain containing 1	-1.54775	3.49247	-7.24024	2.12049e-05	0.000344134	2.73921
A_23_P66948	64762	GAREM	GRB2 associated, regulator of MAPK1	-1.55166	3.70642	-9.40063	1.91191e-06	6.80399e-05	5.28166
A_23_P73420	83696	TRAPPC9	trafficking protein particle complex 9	-1.55294	7.0898	-5.80223	0.000141434	0.00127929	0.732847
A_23_P122863	2887	GRB10	growth factor receptor-bound protein 10	-1.55451	7.7494	-8.76765	3.68786e-06	0.000104728	4.58874
A_33_P3226377	5555	PRH2	proline-rich protein HaeIII subfamily 2	-1.55503	5.61554	-9.63885	1.50684e-06	5.80433e-05	5.53241
A_23_P111240	9749	PHACTR2	phosphatase and actin regulator 2	-1.55601	5.22777	-5.21596	0.00033212	0.00238341	-0.166648
A_23_P502142	2534	FYN	FYN oncogene related to SRC, FGR, YES	-1.55644	2.68523	-7.3192	1.92505e-05	0.000320967	2.84153
A_33_P3366540	55790	CSGALNACT1	chondroitin sulfate N-acetylgalactosaminyltransferase 1	-1.55652	4.53009	-6.3924	6.28377e-05	0.000712904	1.58993
A_33_P3319765	2176	FANCC	Fanconi anemia, complementation group C	-1.55736	4.73057	-12.933	8.551e-08	8.67915e-06	8.53003
A_33_P3775848	1193	CLIC2	chloride intracellular channel 2	-1.56568	4.27416	-7.37546	1.79768e-05	0.000307626	2.91397
A_33_P3422581	51057	WDPCP	WD repeat containing planar cell polarity effector	-1.56918	4.09588	-8.62708	4.2887e-06	0.000114855	4.42936
A_23_P32938	1662	DDX10	DEAD (Asp-Glu-Ala-Asp) box polypeptide 10	-1.5711	8.75735	-16.3796	7.93921e-09	1.61191e-06	10.9593
A_23_P115785	92565	FANK1	fibronectin type III and ankyrin repeat domains 1	-1.57214	4.90271	-6.57183	4.95556e-05	0.000604436	1.84105
A_23_P77135	89978	DPH6	diphthamine biosynthesis 6	-1.5736	3.63235	-7.20649	2.21048e-05	0.000354896	2.69522
A_23_P28834	116154	PHACTR3	phosphatase and actin regulator 3	-1.5762	8.34529	-16.1037	9.43305e-09	1.77171e-06	10.7853
A_23_P169278	23287	AGTPBP1	ATP/GTP binding protein 1	-1.58108	6.69003	-15.4771	1.41009e-08	2.34906e-06	10.3783
A_23_P40453	874	CBR3	carbonyl reductase 3	-1.58278	3.68278	-5.12413	0.000381314	0.00262714	-0.311873
A_23_P252962	6453	ITSN1	intersectin 1 (SH3 domain protein)	-1.5831	4.33157	-4.4969	0.0010115	0.0054118	-1.3341
A_23_P104109	26750	RPS6KC1	ribosomal protein S6 kinase, 52kDa, polypeptide 1	-1.58791	5.38521	-10.6267	5.89504e-07	3.22754e-05	6.51841
A_32_P14610	10611	PDLIM5	PDZ and LIM domain 5	-1.5891	6.83432	-8.9371	3.08206e-06	9.22773e-05	4.77814
A_24_P368544	115286	SLC25A26	solute carrier family 25 (S-adenosylmethionine carrier), member 26	-1.58953	3.52407	-4.12542	0.00184938	0.00854944	-1.96246
A_23_P155848	27123	DKK2	dickkopf WNT signaling pathway inhibitor 2	-1.5931	3.39859	-6.52071	5.30022e-05	0.000631458	1.76994
A_23_P137470	57568	SIPA1L2	signal-induced proliferation-associated 1 like 2	-1.59596	4.7854	-5.9756	0.000110898	0.00106542	0.989626
A_23_P167599	54463	FAM134B	family with sequence similarity 134, member B	-1.59688	3.95048	-5.59712	0.000189611	0.00159024	0.423631
A_23_P92042	3708	ITPR1	inositol 1,4,5-trisphosphate receptor, type 1	-1.60267	9.58774	-11.1033	3.84696e-07	2.43445e-05	6.96533
A_33_P3738458	7145	TNS1	tensin 1	-1.60373	6.25092	-10.6448	5.79882e-07	3.20666e-05	6.53566
A_33_P3702364	28966	SNX24	sorting nexin 24	-1.60424	6.90151	-10.0578	1.00268e-06	4.45438e-05	5.96088
A_23_P210690	57761	TRIB3	tribbles homolog 3 (Drosophila)	-1.60949	10.1707	-13.3736	6.12346e-08	6.78138e-06	8.87498
A_24_P20630	51176	LEF1	lymphoid enhancer-binding factor 1	-1.61134	3.76155	-6.79003	3.73336e-05	0.000503173	2.14065
A_23_P371239	80790	CMIP	c-Maf inducing protein	-1.618	6.82104	-7.80283	1.08142e-05	0.000216406	3.45168
A_23_P65532	57161	PELI2	pellino E3 ubiquitin protein ligase family member 2	-1.62187	6.92646	-16.0366	9.84123e-09	1.80928e-06	10.7426
A_33_P3408702	NA			-1.62293	4.59224	-7.78755	1.10086e-05	0.000218952	3.43283
A_23_P136196	55296	TBC1D19	TBC1 domain family, member 19	-1.62681	3.32248	-8.39642	5.5169e-06	0.00013516	4.16331
A_23_P210048	9759	HDAC4	histone deacetylase 4	-1.63023	7.24184	-12.0618	1.70671e-07	1.41084e-05	7.81306
A_23_P1431	657	BMPR1A	bone morphogenetic protein receptor, type IA	-1.63724	4.49598	-6.68384	4.28186e-05	0.000555644	1.99562
A_23_P401380	57609	DIP2B	DIP2 disco-interacting protein 2 homolog B (Drosophila)	-1.64122	6.52284	-12.7052	1.02028e-07	9.98024e-06	8.34719
A_24_P917026	4763	NF1	neurofibromin 1	-1.64318	5.60513	-7.591	1.38764e-05	0.000258167	3.18791
A_24_P588897	28232	SLCO3A1	solute carrier organic anion transporter family, member 3A1	-1.64401	6.23773	-9.31196	2.09169e-06	7.13994e-05	5.18695
A_23_P147605	79096	C11orf49	chromosome 11 open reading frame 49	-1.6478	5.82177	-4.5193	0.000975931	0.00527068	-1.29672
A_24_P32394	84083	ZRANB3	zinc finger, RAN-binding domain containing 3	-1.65068	4.59845	-7.9178	9.46497e-06	0.000196466	3.59264
A_23_P122174	7518	XRCC4	X-ray repair complementing defective repair in Chinese hamster cells 4	-1.65245	7.43278	-10.8963	4.62145e-07	2.79741e-05	6.7734
A_23_P35349	6840	SVIL	supervillin	-1.65601	5.38326	-4.23367	0.00154824	0.00748059	-1.77775
A_24_P364087	26297	SERGEF	secretion regulating guanine nucleotide exchange factor	-1.65965	7.55549	-10.7802	5.12914e-07	2.97536e-05	6.66425
A_23_P88435	1112	FOXN3	forkhead box N3	-1.66427	7.06513	-9.58799	1.58477e-06	5.99221e-05	5.47932
A_23_P81392	23286	WWC1	WW and C2 domain containing 1	-1.67551	6.00358	-4.32506	0.00133413	0.0066556	-1.62282
A_23_P133133	80216	ALPK1	alpha-kinase 1	-1.67588	6.89854	-12.6725	1.04667e-07	1.00496e-05	8.32072
A_33_P3314436	64839	FBXL17	F-box and leucine-rich repeat protein 17	-1.6815	5.89459	-21.5122	4.87201e-10	2.18965e-07	13.7064
A_23_P425880	7204	TRIO	trio Rho guanine nucleotide exchange factor	-1.6834	6.29408	-11.3328	3.14987e-07	2.11704e-05	7.17428
A_32_P37360	246269	LACE1	lactation elevated 1	-1.68588	7.34413	-9.43357	1.84947e-06	6.63866e-05	5.31664
A_24_P57528	201266	SLC39A11	solute carrier family 39, member 11	-1.68689	7.5673	-21.2838	5.43864e-10	2.35566e-07	13.6009
A_23_P154566	84969	TOX2	TOX high mobility group box family member 2	-1.69646	7.72016	-9.75025	1.35029e-06	5.32762e-05	5.64787
A_33_P3371320	9577	BRE	brain and reproductive organ-expressed (TNFRSF1A modulator)	-1.70515	6.09338	-9.01082	2.85296e-06	8.78469e-05	4.85964
A_23_P46907	10367	MICU1	mitochondrial calcium uptake 1	-1.70526	5.98403	-10.4307	7.05943e-07	3.60197e-05	6.32937
A_32_P162250	93663	ARHGAP18	Rho GTPase activating protein 18	-1.70908	5.7682	-5.69283	0.00016525	0.00143839	0.568651
A_33_P3323048	84068	SLC10A7	solute carrier family 10, member 7	-1.71201	3.33952	-15.4025	1.48078e-08	2.40575e-06	10.3286
A_23_P389525	150684	COMMD1	copper metabolism (Murr1) domain containing 1	-1.71728	8.77455	-19.7143	1.19578e-09	4.31612e-07	12.8382
A_23_P257003	5125	PCSK5	proprotein convertase subtilisin/kexin type 5	-1.71888	3.11323	-5.9873	0.000109109	0.00105123	1.0068
A_33_P3239884	4685	NCAM2	neural cell adhesion molecule 2	-1.72325	4.80953	-6.59671	4.79662e-05	0.000594725	1.87554
A_23_P205228	540	ATP7B	ATPase, Cu++ transporting, beta polypeptide	-1.72514	3.44734	-4.45979	0.00107344	0.00565472	-1.39615
A_24_P56363	81617	CAB39L	calcium binding protein 39-like	-1.72779	3.18146	-10.137	9.2984e-07	4.37766e-05	6.04013
A_33_P3289536	29887	SNX10	sorting nexin 10	-1.73085	4.18742	-5.43965	0.000238422	0.00188378	0.182231
A_23_P33154	27067	STAU2	staufen double-stranded RNA binding protein 2	-1.73145	6.57735	-13.8071	4.45092e-08	5.56108e-06	9.20353
A_33_P3334908	207063	DHRSX	dehydrogenase/reductase (SDR family) X-linked	-1.73416	4.09236	-10.1107	9.53385e-07	4.41531e-05	6.01386
A_33_P3333078	NA			-1.73735	6.143	-10.6705	5.66468e-07	3.17271e-05	6.56019
A_23_P411881	10464	PIBF1	progesterone immunomodulatory binding factor 1	-1.74114	5.41919	-10.487	6.70179e-07	3.52088e-05	6.38391
A_33_P3394727	10656	KHDRBS3	KH domain containing, RNA binding, signal transduction associated 3	-1.74241	3.11579	-6.93398	3.1073e-05	0.000448294	2.33486
A_24_P145047	23060	ZNF609	zinc finger protein 609	-1.74552	4.56581	-11.3017	3.23578e-07	2.13792e-05	7.14617
A_23_P134835	55790	CSGALNACT1	chondroitin sulfate N-acetylgalactosaminyltransferase 1	-1.7485	5.49957	-11.8209	2.08219e-07	1.59779e-05	7.60607
A_32_P209094	55277	FGGY	FGGY carbohydrate kinase domain containing	-1.75501	5.9321	-13.6253	5.08248e-08	5.86169e-06	9.067
A_32_P160883	4734	NEDD4	neural precursor cell expressed, developmentally down-regulated 4, E3 ubiquitin protein ligase	-1.75548	4.62452	-6.7292	4.03765e-05	0.000529951	2.05775
A_24_P96593	7813	EVI5	ecotropic viral integration site 5	-1.76512	5.26366	-7.52647	1.49865e-05	0.000270464	3.10648
A_23_P126008	23139	MAST2	microtubule associated serine/threonine kinase 2	-1.76814	4.52605	-4.91787	0.000522317	0.00330535	-0.642283
A_33_P3344831	55076	TMEM45A	transmembrane protein 45A	-1.7688	5.37669	-8.04501	8.18082e-06	0.000175415	3.74683
A_24_P93754	23081	KDM4C	lysine (K)-specific demethylase 4C	-1.77204	4.14415	-5.87386	0.000127848	0.00118888	0.839446
A_23_P332509	51594	NBAS	neuroblastoma amplified sequence	-1.77551	7.34036	-6.01917	0.000104389	0.00102039	1.05351
A_23_P212715	868	CBLB	Cbl proto-oncogene B, E3 ubiquitin protein ligase	-1.7778	6.20803	-10.8768	4.70307e-07	2.80373e-05	6.75507
A_33_P3209741	83473	KATNAL2	katanin p60 subunit A-like 2	-1.77927	6.06261	-5.72513	0.000157802	0.00138984	0.617298
A_23_P2573	84216	TMEM117	transmembrane protein 117	-1.78339	4.40869	-7.57317	1.4174e-05	0.000261155	3.16545
A_33_P3390357	56907	SPIRE1	spire-type actin nucleation factor 1	-1.78432	6.26394	-11.053	4.02128e-07	2.53653e-05	6.91897
A_33_P3297978	4643	MYO1E	myosin IE	-1.78465	7.26938	-16.249	8.61147e-09	1.69542e-06	10.8773
A_23_P251927	54927	CHCHD3	coiled-coil-helix-coiled-coil-helix domain containing 3	-1.78593	7.47451	-5.12217	0.000382447	0.00263309	-0.314991
A_23_P325625	286205	SCAI	suppressor of cancer cell invasion	-1.78793	3.78426	-6.61442	4.68686e-05	0.000589698	1.90002
A_23_P371865	124359	CDYL2	chromodomain protein, Y-like 2	-1.78945	3.11347	-6.76395	3.8607e-05	0.000512595	2.10516
A_24_P400324	221981	THSD7A	thrombospondin, type I, domain containing 7A	-1.79012	5.96169	-5.82873	0.000136236	0.00124625	0.772368
A_24_P136866	6546	SLC8A1	solute carrier family 8 (sodium/calcium exchanger), member 1	-1.79733	4.01935	-6.1386	8.85605e-05	0.000910407	1.22723
A_23_P127186	10579	TACC2	transforming, acidic coiled-coil containing protein 2	-1.79875	5.0396	-4.07699	0.0020034	0.00907042	-2.04547
A_23_P168951	22882	ZHX2	zinc fingers and homeoboxes 2	-1.80737	4.56614	-4.45379	0.00108384	0.00569408	-1.4062
A_23_P171107	85417	CCNB3	cyclin B3	-1.81281	4.15482	-18.8937	1.84941e-09	5.90933e-07	12.4108
A_33_P3281795	11343	MGLL	monoglyceride lipase	-1.81287	5.16071	-7.53283	1.48728e-05	0.000268911	3.11454
A_23_P147388	23303	KIF13B	kinesin family member 13B	-1.81317	7.40537	-12.9911	8.17786e-08	8.34527e-06	8.57618
A_23_P406438	6733	SRPK2	SRSF protein kinase 2	-1.81462	6.02811	-4.97065	0.000481638	0.0031126	-0.557198
A_23_P33720	10667	FARS2	phenylalanyl-tRNA synthetase 2, mitochondrial	-1.81699	6.03819	-7.33904	1.87905e-05	0.000316274	2.86713
A_23_P215883	83988	NCALD	neurocalcin delta	-1.82576	5.26085	-5.15454	0.000364218	0.00254535	-0.263657
A_32_P194246	23274	CLEC16A	C-type lectin domain family 16, member A	-1.82577	7.95221	-11.4548	2.83615e-07	1.96026e-05	7.28382
A_23_P417282	3480	IGF1R	insulin-like growth factor 1 receptor	-1.83215	6.8916	-8.8353	3.43181e-06	9.93898e-05	4.6647
A_33_P3415808	NA			-1.83683	2.91253	-5.57997	0.000194368	0.00161898	0.397509
A_23_P170518	54808	DYM	dymeclin	-1.85212	8.11457	-4.99549	0.000463664	0.00302627	-0.517273
A_24_P247902	27445	PCLO	piccolo presynaptic cytomatrix protein	-1.85261	3.72244	-4.01899	0.00220567	0.00977286	-2.1452
A_33_P3213377	83943	IMMP2L	IMP2 inner mitochondrial membrane peptidase-like (S. cerevisiae)	-1.85432	5.97913	-17.8941	3.22511e-09	8.79004e-07	11.8608
A_24_P294842	6310	ATXN1	ataxin 1	-1.85771	4.35141	-5.77067	0.000147904	0.00132299	0.685648
A_23_P112596	132	ADK	adenosine kinase	-1.86092	7.88684	-8.14623	7.29364e-06	0.000163215	3.86821
A_23_P401361	57605	PITPNM2	phosphatidylinositol transfer protein, membrane-associated 2	-1.86216	3.94377	-10.9413	4.43988e-07	2.75598e-05	6.81536
A_33_P3242623	23657	SLC7A11	solute carrier family 7 (anionic amino acid transporter light chain, xc- system), member 11	-1.86669	7.6698	-12.1086	1.64269e-07	1.38604e-05	7.85283
A_23_P201287	23095	KIF1B	kinesin family member 1B	-1.86695	5.37083	-5.73467	0.000155671	0.00137532	0.631645
A_33_P3234989	28981	IFT81	intraflagellar transport 81 homolog (Chlamydomonas)	-1.87695	5.13189	-8.32006	6.00354e-06	0.000142979	4.07397
A_23_P250619	79683	ZDHHC14	zinc finger, DHHC-type containing 14	-1.88629	8.56753	-18.5848	2.18948e-09	6.66799e-07	12.2444
A_23_P109593	25771	TBC1D22A	TBC1 domain family, member 22A	-1.88632	6.48879	-4.37981	0.00122096	0.0062249	-1.53046
A_23_P77201	84529	C15orf41	chromosome 15 open reading frame 41	-1.88987	5.69825	-7.46833	1.60688e-05	0.000283804	3.0327
A_32_P89310	389072	PLEKHM3	pleckstrin homology domain containing, family M, member 3	-1.89478	5.18846	-7.27035	2.04356e-05	0.00033556	2.77831
A_32_P232192	NA			-1.89709	4.09363	-5.90053	0.000123151	0.00115612	0.878963
A_23_P32615	4331	MNAT1	MNAT CDK-activating kinase assembly factor 1	-1.91359	7.8516	-15.7758	1.16208e-08	2.0437e-06	10.5744
A_24_P83787	27185	DISC1	disrupted in schizophrenia 1	-1.91774	3.57999	-4.18488	0.00167705	0.00797644	-1.86085
A_33_P3422747	129563	DIS3L2	DIS3 mitotic control homolog (S. cerevisiae)-like 2	-1.92078	3.30497	-10.054	1.00635e-06	4.45506e-05	5.95704
A_33_P3298785	1523	CUX1	cut-like homeobox 1	-1.92261	3.99171	-6.00862	0.000105927	0.00103025	1.03806
A_23_P92629	10283	CWC27	CWC27 spliceosome-associated protein homolog (S. cerevisiae)	-1.92288	7.08724	-12.022	1.7633e-07	1.42363e-05	7.77913
A_32_P29806	8738	CRADD	CASP2 and RIPK1 domain containing adaptor with death domain	-1.92365	7.04919	-15.092	1.81897e-08	2.82726e-06	10.1194
A_32_P40288	114801	TMEM200A	transmembrane protein 200A	-1.9275	3.96111	-4.40726	0.00116806	0.00602432	-1.48427
A_24_P82142	6938	TCF12	transcription factor 12	-1.92931	7.04026	-10.6591	5.72347e-07	3.18902e-05	6.54937
A_23_P161424	84898	PLXDC2	plexin domain containing 2	-1.93071	7.00962	-11.5938	2.51961e-07	1.83245e-05	7.40731
A_33_P3366132	NA			-1.93824	3.19324	-5.6132	0.000185264	0.00156319	0.448085
A_23_P76969	26037	SIPA1L1	signal-induced proliferation-associated 1 like 1	-1.93826	5.71526	-8.75896	3.72223e-06	0.000105298	4.57894
A_33_P3255209	NA			-1.94808	9.64256	-21.0631	6.05494e-10	2.51099e-07	13.4977
A_23_P205713	29091	STXBP6	syntaxin binding protein 6 (amisyn)	-1.95078	4.17197	-5.04699	0.000428631	0.0028572	-0.434774
A_33_P3320062	5337	PLD1	phospholipase D1, phosphatidylcholine-specific	-1.95175	3.19478	-7.82363	1.05554e-05	0.000213197	3.47731
A_33_P3887081	338817	LOC338817	uncharacterized LOC338817	-1.95806	3.41913	-9.03783	2.77372e-06	8.65002e-05	4.88936
A_33_P3265920	5775	PTPN4	protein tyrosine phosphatase, non-receptor type 4 (megakaryocyte)	-1.95945	3.48333	-6.70855	4.1469e-05	0.000541012	2.0295
A_33_P3344733	80224	NUBPL	nucleotide binding protein-like	-1.96213	7.23358	-13.9348	4.05866e-08	5.17042e-06	9.29835
A_33_P3392892	54986	ULK4	unc-51 like kinase 4	-1.96355	4.40402	-7.60169	1.37013e-05	0.000256043	3.20134
A_33_P3350758	9462	RASAL2	RAS protein activator like 2	-1.96713	5.4171	-6.74292	3.96676e-05	0.000523822	2.07649
A_23_P384748	130271	PLEKHH2	pleckstrin homology domain containing, family H (with MyTH4 domain) member 2	-1.97238	3.01478	-6.77066	3.82748e-05	0.000510618	2.11431
A_23_P160354	10000	AKT3	v-akt murine thymoma viral oncogene homolog 3	-1.97314	3.16065	-14.4548	2.80939e-08	4.05613e-06	9.67559
A_23_P44139	5558	PRIM2	primase, DNA, polypeptide 2 (58kDa)	-1.97397	7.19563	-5.74681	0.000153003	0.00135735	0.649883
A_23_P128574	55068	ENOX1	ecto-NOX disulfide-thiol exchanger 1	-1.97731	3.03954	-4.61501	0.000838195	0.00469714	-1.13771
A_23_P373464	3899	AFF3	AF4/FMR2 family, member 3	-1.98215	6.48171	-13.6736	4.90575e-08	5.83167e-06	9.10343
A_23_P89824	85019	TMEM241	transmembrane protein 241	-1.9865	4.86985	-10.8114	4.98716e-07	2.94499e-05	6.69365
A_23_P24623	26610	ELP4	elongator acetyltransferase complex subunit 4	-1.98834	7.19501	-16.0757	9.60108e-09	1.78223e-06	10.7675
A_23_P120467	55734	ZFP64	ZFP64 zinc finger protein	-1.99965	4.55876	-8.59805	4.42555e-06	0.000116881	4.39618
A_33_P3296240	54875	CNTLN	centlein, centrosomal protein	-2.01208	4.02981	-9.83555	1.24236e-06	5.03425e-05	5.73552
A_23_P46812	22849	CPEB3	cytoplasmic polyadenylation element binding protein 3	-2.01578	3.1929	-8.70151	3.95835e-06	0.000109126	4.514
A_33_P3352782	79613	TANGO6	transport and golgi organization 6 homolog (Drosophila)	-2.02142	5.35406	-8.97886	2.94995e-06	8.98397e-05	4.82437
A_23_P209731	80210	ARMC9	armadillo repeat containing 9	-2.03012	5.90876	-6.5346	5.2041e-05	0.000624973	1.7893
A_23_P134542	93986	FOXP2	forkhead box P2	-2.03037	4.659	-5.82829	0.00013632	0.00124625	0.771721
A_23_P122068	114899	C1QTNF3	C1q and tumor necrosis factor related protein 3	-2.03611	3.63629	-4.66073	0.000779787	0.00446237	-1.06216
A_23_P132874	84319	CMSS1	cms1 ribosomal small subunit homolog (yeast)	-2.03633	9.0592	-15.626	1.27993e-08	2.22741e-06	10.4765
A_23_P97810	8505	PARG	poly (ADP-ribose) glycohydrolase	-2.04179	3.81777	-4.57232	0.000896909	0.00493832	-1.20849
A_33_P3294533	5579	PRKCB	protein kinase C, beta	-2.04378	7.78124	-7.17966	2.28493e-05	0.000362593	2.66017
A_33_P3301010	56907	SPIRE1	spire-type actin nucleation factor 1	-2.04428	3.19286	-7.1584	2.34585e-05	0.000369181	2.63232
A_23_P9875	10420	TESK2	testis-specific kinase 2	-2.04442	4.15479	-6.33454	6.78993e-05	0.000750025	1.50802
A_23_P325075	8732	RNGTT	RNA guanylyltransferase and 5'-phosphatase	-2.04833	6.5588	-8.46122	5.13732e-06	0.000128351	4.23863
A_32_P230547	85440	DOCK7	dedicator of cytokinesis 7	-2.0505	5.9887	-10.4312	7.05657e-07	3.60197e-05	6.32979
A_23_P72068	2762	GMDS	GDP-mannose 4,6-dehydratase	-2.05304	4.35996	-9.96326	1.09788e-06	4.67741e-05	5.86554
A_24_P16559	93986	FOXP2	forkhead box P2	-2.05488	3.53204	-5.79216	0.000143466	0.00129398	0.717798
A_23_P127915	65975	STK33	serine/threonine kinase 33	-2.05528	2.54278	-10.1259	9.39763e-07	4.40311e-05	6.02898
A_24_P346431	64759	TNS3	tensin 3	-2.06357	6.02212	-20.6296	7.50025e-10	2.86642e-07	13.2913
A_24_P414371	5530	PPP3CA	protein phosphatase 3, catalytic subunit, alpha isozyme	-2.07651	7.60062	-16.4346	7.67332e-09	1.57432e-06	10.9936
A_33_P3332081	10656	KHDRBS3	KH domain containing, RNA binding, signal transduction associated 3	-2.10706	4.03201	-10.095	9.67789e-07	4.42798e-05	5.9981
A_33_P3323842	497258	BDNF-AS	BDNF antisense RNA	-2.10881	3.1078	-10.5134	6.5403e-07	3.47349e-05	6.4095
A_33_P3389852	54828	BCAS3	breast carcinoma amplified sequence 3	-2.10914	3.11248	-9.06324	2.70133e-06	8.50293e-05	4.91726
A_32_P473302	401491	FLJ35024	uncharacterized LOC401491	-2.11038	2.73903	-10.8018	5.03015e-07	2.94499e-05	6.68466
A_23_P46063	29922	NME7	NME/NM23 family member 7	-2.12461	5.11607	-8.07784	7.88095e-06	0.000171821	3.78632
A_32_P395879	203238	CCDC171	coiled-coil domain containing 171	-2.1266	4.28058	-7.32217	1.91809e-05	0.000320355	2.84536
A_23_P333852	158135	TTLL11	tubulin tyrosine ligase-like family, member 11	-2.13576	3.36338	-6.0074	0.000106106	0.00103148	1.03628
A_23_P70701	57492	ARID1B	AT rich interactive domain 1B (SWI1-like)	-2.1378	6.36657	-5.4442	0.000236839	0.00187499	0.18925
A_23_P213085	84068	SLC10A7	solute carrier family 10, member 7	-2.14808	5.44333	-16.2749	8.47337e-09	1.68525e-06	10.8936
A_32_P34589	51319	RSRC1	arginine/serine-rich coiled-coil 1	-2.15465	7.11132	-19.023	1.72454e-09	5.79536e-07	12.4796
A_23_P122976	2770	GNAI1	guanine nucleotide binding protein (G protein), alpha inhibiting activity polypeptide 1	-2.16829	3.38344	-6.57403	4.94134e-05	0.000603993	1.84409
A_33_P3291882	NA			-2.172	3.58093	-13.628	5.07244e-08	5.86169e-06	9.06903
A_23_P67847	79623	GALNT14	UDP-N-acetyl-alpha-D-galactosamine:polypeptide N-acetylgalactosaminyltransferase 14 (GalNAc-T14)	-2.17908	3.14468	-13.296	6.48985e-08	7.10639e-06	8.81502
A_23_P422794	286053	NSMCE2	non-SMC element 2, MMS21 homolog (S. cerevisiae)	-2.17942	7.08529	-17.8822	3.24705e-09	8.79004e-07	11.8541
A_24_P19544	27347	STK39	serine threonine kinase 39	-2.182	4.58297	-6.16502	8.54183e-05	0.00088304	1.26541
A_23_P95029	6641	SNTB1	syntrophin, beta 1 (dystrophin-associated protein A1, 59kDa, basic component 1)	-2.18373	5.48465	-18.7748	1.97295e-09	6.20238e-07	12.3471
A_32_P200308	NA			-2.18754	6.92554	-18.3296	2.52223e-09	7.44859e-07	12.1046
A_32_P36313	143187	VTI1A	vesicle transport through interaction with t-SNAREs 1A	-2.18761	6.05929	-5.78391	0.000145151	0.00130315	0.705474
A_23_P60166	64798	DEPTOR	DEP domain containing MTOR-interacting protein	-2.19017	5.42685	-8.46356	5.12418e-06	0.000128351	4.24134
A_23_P136355	55733	HHAT	hedgehog acyltransferase	-2.19566	5.34445	-6.55775	5.048e-05	0.000611141	1.82151
A_23_P209360	114818	KLHL29	kelch-like family member 29	-2.198	4.02476	-6.20792	8.0569e-05	0.000847987	1.32717
A_33_P3384432	7029	TFDP2	transcription factor Dp-2 (E2F dimerization partner 2)	-2.20112	5.90968	-11.4573	2.83015e-07	1.96026e-05	7.28604
A_23_P43557	57706	DENND1A	DENN/MADD domain containing 1A	-2.20216	4.37689	-15.8754	1.09024e-08	1.96758e-06	10.639
A_23_P46819	8945	BTRC	beta-transducin repeat containing E3 ubiquitin protein ligase	-2.21027	4.32244	-4.9981	0.000461818	0.00301722	-0.513086
A_33_P3724750	NA			-2.21501	4.4139	-7.84412	1.03071e-05	0.000209484	3.50249
A_24_P360078	987	LRBA	LPS-responsive vesicle trafficking, beach and anchor containing	-2.21978	5.65287	-23.5426	1.91994e-10	1.08239e-07	14.5878
A_23_P200325	9910	RABGAP1L	RAB GTPase activating protein 1-like	-2.22668	6.9451	-19.9583	1.05387e-09	3.87566e-07	12.9614
A_23_P139418	374378	GALNT18	UDP-N-acetyl-alpha-D-galactosamine:polypeptide N-acetylgalactosaminyltransferase 18	-2.23321	6.39526	-17.6656	3.67721e-09	9.55633e-07	11.7303
A_23_P108376	63892	THADA	thyroid adenoma associated	-2.24026	6.3518	-10.8894	4.65037e-07	2.80373e-05	6.76687
A_33_P3409139	143188	LOC143188	uncharacterized LOC143188	-2.24094	4.74721	-11.4556	2.83425e-07	1.96026e-05	7.28452
A_32_P114284	22807	IKZF2	IKAROS family zinc finger 2 (Helios)	-2.24429	2.9962	-7.0311	2.74933e-05	0.000414415	2.46438
A_24_P29733	5218	CDK14	cyclin-dependent kinase 14	-2.24946	3.68332	-8.10147	7.6724e-06	0.000168488	3.81468
A_24_P103264	7368	UGT8	UDP glycosyltransferase 8	-2.25747	3.73959	-5.71988	0.000158987	0.00139775	0.609405
A_33_P3659678	NA			-2.25802	6.4516	-12.0555	1.71551e-07	1.41084e-05	7.80771
A_24_P285501	130507	UBR3	ubiquitin protein ligase E3 component n-recognin 3 (putative)	-2.2697	4.63552	-7.09919	2.52497e-05	0.0003909	2.55446
A_23_P33791	23635	SSBP2	single-stranded DNA binding protein 2	-2.27167	5.6416	-18.8995	1.84357e-09	5.90933e-07	12.4139
A_33_P3264364	26052	DNM3	dynamin 3	-2.28828	3.17603	-17.3701	4.36789e-09	1.07628e-06	11.5587
A_32_P10396	23001	WDFY3	WD repeat and FYVE domain containing 3	-2.29018	5.21574	-8.59944	4.41887e-06	0.000116863	4.39777
A_23_P205841	4649	MYO9A	myosin IXA	-2.29336	6.53407	-16.4395	7.64982e-09	1.57432e-06	10.9967
A_32_P225816	63976	PRDM16	PR domain containing 16	-2.30406	3.37571	-13.5509	5.36846e-08	6.04837e-06	9.01062
A_32_P109922	57623	ZFAT	zinc finger and AT hook domain containing	-2.30919	7.27715	-14.0686	3.68773e-08	4.7601e-06	9.39677
A_23_P155257	27086	FOXP1	forkhead box P1	-2.3112	10.4538	-14.7	2.3718e-08	3.52892e-06	9.84871
A_33_P3415500	NA			-2.31843	7.93399	-17.3508	4.41754e-09	1.07628e-06	11.5474
A_33_P3354607	6351	CCL4	chemokine (C-C motif) ligand 4	-2.3216	3.53702	-26.4891	5.65762e-11	3.80251e-08	15.7104
A_23_P44195	124540	MSI2	musashi RNA-binding protein 2	-2.32935	5.64407	-7.92054	9.43506e-06	0.000196054	3.59599
A_23_P420281	5579	PRKCB	protein kinase C, beta	-2.33094	5.42147	-9.20555	2.33197e-06	7.70727e-05	5.07231
A_23_P25974	145567	TTC7B	tetratricopeptide repeat domain 7B	-2.33168	4.94501	-16.5634	7.08783e-09	1.51805e-06	11.0734
A_23_P145957	27010	TPK1	thiamin pyrophosphokinase 1	-2.33385	7.70297	-12.1829	1.54636e-07	1.34659e-05	7.91566
A_23_P31376	54674	LRRN3	leucine rich repeat neuronal 3	-2.34338	3.85728	-20.6395	7.46323e-10	2.86642e-07	13.2961
A_24_P143686	23514	SPIDR	scaffolding protein involved in DNA repair	-2.34386	7.32479	-18.2931	2.5742e-09	7.48861e-07	12.0844
A_24_P222997	84083	ZRANB3	zinc finger, RAN-binding domain containing 3	-2.34788	5.49481	-8.20183	6.85106e-06	0.000156586	3.93439
A_23_P71972	51741	WWOX	WW domain containing oxidoreductase	-2.34846	4.23881	-8.93272	3.09627e-06	9.24186e-05	4.77329
A_23_P58819	64901	RANBP17	RAN binding protein 17	-2.35963	5.49241	-10.0965	9.6633e-07	4.42798e-05	5.99969
A_23_P113034	83938	C10orf11	chromosome 10 open reading frame 11	-2.38083	4.98879	-11.6439	2.41522e-07	1.77642e-05	7.45143
A_23_P134167	57107	PDSS2	prenyl (decaprenyl) diphosphate synthase, subunit 2	-2.40552	5.98461	-13.1098	7.46946e-08	7.78541e-06	8.66985
A_23_P21548	79658	ARHGAP10	Rho GTPase activating protein 10	-2.40648	4.75073	-7.55904	1.44146e-05	0.000264055	3.14765
A_23_P85004	1730	DIAPH2	diaphanous-related formin 2	-2.415	6.22391	-12.4575	1.24033e-07	1.11923e-05	8.14468
A_23_P207967	9811	CTIF	CBP80/20-dependent translation initiation factor	-2.42492	4.94569	-12.8821	8.8931e-08	8.889e-06	8.48945
A_33_P3451508	137196	CCDC26	coiled-coil domain containing 26	-2.42922	7.77026	-16.651	6.71777e-09	1.47119e-06	11.1274
A_23_P134614	10466	COG5	component of oligomeric golgi complex 5	-2.44193	6.81164	-6.31471	6.97336e-05	0.000762996	1.47984
A_23_P258251	10495	ENOX2	ecto-NOX disulfide-thiol exchanger 2	-2.44993	5.58219	-10.8039	5.02079e-07	2.94499e-05	6.68661
A_23_P313632	2530	FUT8	fucosyltransferase 8 (alpha (1,6) fucosyltransferase)	-2.45129	6.73445	-20.4163	8.34667e-10	3.12856e-07	13.1878
A_23_P141680	54828	BCAS3	breast carcinoma amplified sequence 3	-2.4529	2.8891	-10.9811	4.28539e-07	2.67714e-05	6.85242
A_23_P382045	56995	TULP4	tubby like protein 4	-2.45842	5.40403	-24.8975	1.07577e-10	6.55247e-08	15.1251
A_32_P135348	85461	TANC1	tetratricopeptide repeat, ankyrin repeat and coiled-coil containing 1	-2.47829	4.87154	-16.483	7.44725e-09	1.5608e-06	11.0237
A_23_P29185	23331	TTC28	tetratricopeptide repeat domain 28	-2.48329	8.34254	-22.0965	3.69565e-10	1.8008e-07	13.9701
A_23_P106874	83449	PMFBP1	polyamine modulated factor 1 binding protein 1	-2.48456	3.72754	-12.5047	1.19468e-07	1.09322e-05	8.18359
A_23_P30474	55100	WDR70	WD repeat domain 70	-2.48648	8.2426	-10.5034	6.60074e-07	3.48362e-05	6.39985
A_32_P41065	23023	TMCC1	transmembrane and coiled-coil domain family 1	-2.48693	4.78752	-10.9178	4.53377e-07	2.76307e-05	6.79345
A_33_P3240946	8110	DPF3	D4, zinc and double PHD fingers, family 3	-2.49094	4.29395	-7.30945	1.9481e-05	0.000323427	2.82894
A_23_P96853	11124	FAF1	Fas (TNFRSF6) associated factor 1	-2.49493	7.89356	-10.3683	7.48091e-07	3.74834e-05	6.26852
A_23_P133543	26249	KLHL3	kelch-like family member 3	-2.50305	3.94134	-13.0194	8.0025e-08	8.2093e-06	8.5986
A_23_P54556	57496	MKL2	MKL/myocardin-like 2	-2.50627	4.04689	-10.8015	5.03146e-07	2.94499e-05	6.68439
A_24_P914513	594	BCKDHB	branched chain keto acid dehydrogenase E1, beta polypeptide	-2.51897	4.0436	-11.6893	2.32446e-07	1.72924e-05	7.49137
A_33_P3298128	3709	ITPR2	inositol 1,4,5-trisphosphate receptor, type 2	-2.51967	4.00486	-16.1156	9.36278e-09	1.77171e-06	10.7929
A_23_P90565	51057	WDPCP	WD repeat containing planar cell polarity effector	-2.53001	3.79899	-5.47178	0.000227471	0.00182005	0.231763
A_33_P3261982	5558	PRIM2	primase, DNA, polypeptide 2 (58kDa)	-2.54625	3.97125	-7.29292	1.98786e-05	0.000328908	2.80755
A_33_P3234855	7402	UTRN	utrophin	-2.55145	4.17747	-6.18572	8.304e-05	0.000866294	1.29525
A_23_P9289	5991	RFX3	regulatory factor X, 3 (influences HLA class II expression)	-2.5569	2.60341	-16.8712	5.87738e-09	1.33205e-06	11.2616
A_23_P39602	8648	NCOA1	nuclear receptor coactivator 1	-2.57369	5.18877	-10.0962	9.66657e-07	4.42798e-05	5.99933
A_23_P122906	26053	AUTS2	autism susceptibility candidate 2	-2.59424	3.40801	-8.27548	6.30899e-06	0.000147976	4.02152
A_23_P44781	54901	CDKAL1	CDK5 regulatory subunit associated protein 1-like 1	-2.59893	3.678	-7.51672	1.51622e-05	0.000272375	3.09414
A_23_P58396	56034	PDGFC	platelet derived growth factor C	-2.60062	3.44775	-7.99625	8.64925e-06	0.000182844	3.68795
A_23_P10232	55024	BANK1	B-cell scaffold protein with ankyrin repeats 1	-2.60174	3.79696	-21.482	4.94304e-10	2.18965e-07	13.6925
A_33_P3260322	NA			-2.62238	5.51403	-8.52212	4.80629e-06	0.000123587	4.309
A_24_P282343	6792	CDKL5	cyclin-dependent kinase-like 5	-2.64379	3.0912	-11.3435	3.12084e-07	2.10478e-05	7.18395
A_33_P3344504	321	APBA2	amyloid beta (A4) precursor protein-binding, family A, member 2	-2.6717	4.49965	-12.7321	9.99074e-08	9.88475e-06	8.36895
A_23_P124570	2241	FER	fer (fps/fes related) tyrosine kinase	-2.67232	3.57074	-10.3175	7.84452e-07	3.89052e-05	6.2187
A_33_P3241051	170691	ADAMTS17	ADAM metallopeptidase with thrombospondin type 1 motif, 17	-2.67739	2.61551	-30.8148	1.17359e-11	1.63389e-08	17.0889
A_23_P113184	79068	FTO	fat mass and obesity associated	-2.68741	6.56251	-10.1213	9.43799e-07	4.41001e-05	6.02448
A_23_P419795	81846	SBF2	SET binding factor 2	-2.6944	4.16669	-9.49852	1.7327e-06	6.36007e-05	5.38534
A_23_P122937	9844	ELMO1	engulfment and cell motility 1	-2.71254	4.51741	-8.35247	5.79153e-06	0.000139706	4.11197
A_23_P161686	9743	ARHGAP32	Rho GTPase activating protein 32	-2.71721	4.88656	-6.25114	7.59804e-05	0.000812807	1.38915
A_24_P726336	9749	PHACTR2	phosphatase and actin regulator 2	-2.72197	3.41917	-12.04	1.73745e-07	1.41693e-05	7.79449
A_23_P369479	124540	MSI2	musashi RNA-binding protein 2	-2.72225	4.9587	-14.7158	2.3463e-08	3.51783e-06	9.85975
A_24_P272761	57706	DENND1A	DENN/MADD domain containing 1A	-2.73994	4.24879	-11.254	3.3722e-07	2.21276e-05	7.10302
A_23_P389692	57536	KIAA1328	KIAA1328	-2.74826	3.41678	-10.1399	9.27295e-07	4.37766e-05	6.04301
A_24_P111912	83989	FAM172A	family with sequence similarity 172, member A	-2.75159	6.28921	-22.9781	2.46749e-10	1.33594e-07	14.3523
A_23_P162279	55297	CCDC91	coiled-coil domain containing 91	-2.75471	5.30947	-27.4999	3.83488e-11	3.23562e-08	16.0586
A_33_P3260669	6788	STK3	serine/threonine kinase 3	-2.75619	6.62485	-7.53961	1.47529e-05	0.000267487	3.1231
A_23_P124427	4750	NEK1	NIMA-related kinase 1	-2.76089	4.1667	-5.44957	0.000234983	0.0018656	0.197538
A_23_P147397	79659	DYNC2H1	dynein, cytoplasmic 2, heavy chain 1	-2.76539	3.15027	-8.6228	4.30856e-06	0.000115196	4.42448
A_23_P204640	79923	NANOG	Nanog homeobox	-2.78347	3.46596	-11.27	3.32591e-07	2.19005e-05	7.11746
A_24_P220454	1523	CUX1	cut-like homeobox 1	-2.79382	7.25421	-10.2761	8.1549e-07	4.00371e-05	6.17796
A_23_P39550	81615	TMEM163	transmembrane protein 163	-2.82071	3.15557	-10.0792	9.82427e-07	4.45438e-05	5.98233
A_33_P3268224	166378	SPATA5	spermatogenesis associated 5	-2.83188	3.84972	-6.79762	3.69716e-05	0.000500079	2.15095
A_23_P384499	57521	RPTOR	regulatory associated protein of MTOR, complex 1	-2.83855	6.94759	-9.57837	1.6e-06	6.0204e-05	5.46925
A_33_P3347452	6196	RPS6KA2	ribosomal protein S6 kinase, 90kDa, polypeptide 2	-2.84327	3.10318	-19.2422	1.53346e-09	5.33726e-07	12.5949
A_23_P134109	2037	EPB41L2	erythrocyte membrane protein band 4.1-like 2	-2.84627	4.03792	-8.55034	4.6608e-06	0.000121125	4.34147
A_23_P202501	55328	RNLS	renalase, FAD-dependent amine oxidase	-2.84727	3.61277	-9.00841	2.86015e-06	8.79295e-05	4.85699
A_23_P12884	2869	GRK5	G protein-coupled receptor kinase 5	-2.85584	5.6073	-8.06264	8.01828e-06	0.000173264	3.76806
A_24_P110983	10000	AKT3	v-akt murine thymoma viral oncogene homolog 3	-2.85632	4.01816	-12.6896	1.03282e-07	9.98024e-06	8.33453
A_33_P3234864	7402	UTRN	utrophin	-2.86422	5.82752	-32.6989	6.32257e-12	9.47948e-09	17.6075
A_33_P3464555	283070	LOC283070	uncharacterized LOC283070	-2.87933	5.59804	-9.01719	2.83405e-06	8.75412e-05	4.86666
A_24_P49349	9910	RABGAP1L	RAB GTPase activating protein 1-like	-2.87952	4.70282	-29.1263	2.11007e-11	2.28419e-08	16.5843
A_23_P120557	55617	TASP1	taspase, threonine aspartase, 1	-2.88919	5.39065	-10.9333	4.47149e-07	2.76307e-05	6.80793
A_23_P381203	23247	KIAA0556	KIAA0556	-2.88922	3.31482	-13.8405	4.34467e-08	5.49883e-06	9.22837
A_33_P3330952	10396	ATP8A1	ATPase, aminophospholipid transporter (APLT), class I, type 8A, member 1	-2.90993	3.27551	-8.82721	3.46138e-06	9.99031e-05	4.65565
A_32_P208120	57118	CAMK1D	calcium/calmodulin-dependent protein kinase ID	-2.91504	5.81606	-15.3997	1.48344e-08	2.40575e-06	10.3268
A_33_P3338733	4286	MITF	microphthalmia-associated transcription factor	-2.93754	3.06912	-10.0693	9.91745e-07	4.45438e-05	5.97241
A_33_P3343957	23301	EHBP1	EH domain binding protein 1	-2.94077	3.9258	-16.5457	7.16537e-09	1.51805e-06	11.0625
A_33_P3228305	23092	ARHGAP26	Rho GTPase activating protein 26	-2.94303	5.92907	-36.7648	1.86033e-12	5.17995e-09	18.5892
A_33_P3233135	NA			-2.94311	3.47797	-12.4783	1.22e-07	1.106e-05	8.16183
A_24_P109652	79834	PEAK1	NKF3 kinase family member	-2.95515	5.23128	-14.3324	3.06021e-08	4.23025e-06	9.58803
A_23_P360302	2986	GUCY2F	guanylate cyclase 2F, retinal	-2.98372	3.78146	-11.9979	1.79847e-07	1.43077e-05	7.75858
A_33_P3250595	6453	ITSN1	intersectin 1 (SH3 domain protein)	-3.00246	3.62031	-24.0929	1.51171e-10	8.9287e-08	14.8106
A_33_P3381751	7074	TIAM1	T-cell lymphoma invasion and metastasis 1	-3.00746	3.97114	-17.9985	3.03901e-09	8.71078e-07	11.9199
A_32_P163125	259230	SGMS1	sphingomyelin synthase 1	-3.00956	3.6658	-8.11869	7.52422e-06	0.000165711	3.8353
A_33_P3382147	90627	STARD13	StAR-related lipid transfer (START) domain containing 13	-3.05273	2.93037	-30.0257	1.5376e-11	1.7629e-08	16.858
A_23_P48481	5890	RAD51B	RAD51 paralog B	-3.05428	4.03781	-10.2853	8.08484e-07	3.97933e-05	6.18702
A_23_P92543	152579	SCFD2	sec1 family domain containing 2	-3.06359	6.48398	-9.2068	2.329e-06	7.70727e-05	5.07366
A_23_P10980	23284	LPHN3	latrophilin 3	-3.06634	4.13964	-9.19236	2.36379e-06	7.74064e-05	5.05803
A_23_P134125	4217	MAP3K5	mitogen-activated protein kinase kinase kinase 5	-3.07079	5.14134	-15.0606	1.85769e-08	2.85104e-06	10.0979
A_33_P3377130	4217	MAP3K5	mitogen-activated protein kinase kinase kinase 5	-3.09501	3.20984	-14.3501	3.02243e-08	4.23025e-06	9.60075
A_23_P32805	2894	GRID1	glutamate receptor, ionotropic, delta 1	-3.10387	3.18491	-21.5087	4.88036e-10	2.18965e-07	13.7047
A_32_P168464	8573	CASK	calcium/calmodulin-dependent serine protein kinase (MAGUK family)	-3.11186	2.86811	-22.7487	2.73696e-10	1.40384e-07	14.2546
A_33_P3376965	79094	CHAC1	ChaC, cation transport regulator homolog 1 (E. coli)	-3.13035	3.00912	-13.7684	4.57774e-08	5.64714e-06	9.17463
A_23_P387000	286046	XKR6	XK, Kell blood group complex subunit-related family, member 6	-3.13352	3.3188	-17.1526	4.96651e-09	1.16629e-06	11.4303
A_33_P3376971	79094	CHAC1	ChaC, cation transport regulator homolog 1 (E. coli)	-3.15938	7.92261	-17.0355	5.3254e-09	1.22115e-06	11.3604
A_23_P502747	9462	RASAL2	RAS protein activator like 2	-3.17336	3.81662	-18.3987	2.42698e-09	7.27758e-07	12.1427
A_23_P201551	10451	VAV3	vav 3 guanine nucleotide exchange factor	-3.18274	6.70594	-6.92794	3.13117e-05	0.000450736	2.32676
A_23_P164528	23335	WDR7	WD repeat domain 7	-3.19262	5.85248	-12.7866	9.57524e-08	9.52199e-06	8.41294
A_23_P112201	23081	KDM4C	lysine (K)-specific demethylase 4C	-3.19677	6.10068	-25.492	8.42356e-11	5.47279e-08	15.3493
A_32_P100683	23331	TTC28	tetratricopeptide repeat domain 28	-3.24094	6.77825	-14.6448	2.46343e-08	3.58319e-06	9.80998
A_23_P22096	5747	PTK2	protein tyrosine kinase 2	-3.24104	5.40964	-14.4425	2.83355e-08	4.06094e-06	9.66682
A_23_P84189	26207	PITPNC1	phosphatidylinositol transfer protein, cytoplasmic 1	-3.24902	3.70706	-12.0482	1.72576e-07	1.41331e-05	7.80151
A_23_P354805	11278	KLF12	Kruppel-like factor 12	-3.3099	3.2347	-28.6936	2.46558e-11	2.40283e-08	16.4484
A_23_P88069	10186	LHFP	lipoma HMGIC fusion partner	-3.32362	4.44109	-9.08849	2.63143e-06	8.38058e-05	4.94491
A_32_P128310	54901	CDKAL1	CDK5 regulatory subunit associated protein 1-like 1	-3.33672	4.21269	-11.8934	1.96039e-07	1.53798e-05	7.66884
A_33_P3338440	NA			-3.3455	3.16609	-19.1181	1.63862e-09	5.60321e-07	12.5298
A_24_P202558	23094	SIPA1L3	signal-induced proliferation-associated 1 like 3	-3.38025	3.11053	-28.0463	3.12571e-11	2.76923e-08	16.2399
A_24_P181101	65084	TMEM135	transmembrane protein 135	-3.38407	4.65814	-10.0523	1.00799e-06	4.45506e-05	5.95533
A_23_P153945	79712	GTDC1	glycosyltransferase-like domain containing 1	-3.39512	5.03688	-16.1371	9.23674e-09	1.77171e-06	10.8066
A_23_P154806	2036	EPB41L1	erythrocyte membrane protein band 4.1-like 1	-3.40089	2.83143	-12.489	1.20966e-07	1.10175e-05	8.17067
A_24_P162244	49855	SCAPER	S-phase cyclin A-associated protein in the ER	-3.41753	4.40502	-8.98496	2.93114e-06	8.94068e-05	4.83112
A_23_P419714	121551	BTBD11	BTB (POZ) domain containing 11	-3.42819	3.07666	-33.1665	5.45224e-12	8.8558e-09	17.7295
A_23_P326020	114788	CSMD3	CUB and Sushi multiple domains 3	-3.44152	4.46204	-37.2168	1.63735e-12	5.17995e-09	18.6881
A_23_P357365	10274	STAG1	stromal antigen 1	-3.52471	3.87705	-20.8855	6.60673e-10	2.68275e-07	13.4138
A_23_P430201	145508	CEP128	centrosomal protein 128kDa	-3.52956	5.89031	-39.5974	8.56327e-13	4.39338e-09	19.1791
A_23_P250564	5581	PRKCE	protein kinase C, epsilon	-3.55048	5.64665	-9.65129	1.48843e-06	5.77253e-05	5.54536
A_33_P3330209	26053	AUTS2	autism susceptibility candidate 2	-3.55722	3.00719	-35.4587	2.71442e-12	5.87853e-09	18.2925
A_33_P3409099	6310	ATXN1	ataxin 1	-3.57389	3.46393	-16.7946	6.15589e-09	1.37649e-06	11.2151
A_32_P524014	7402	UTRN	utrophin	-3.57454	6.55354	-13.3599	6.18641e-08	6.81239e-06	8.86443
A_23_P84154	55843	ARHGAP15	Rho GTPase activating protein 15	-3.64706	5.22436	-34.0588	4.13319e-12	7.70236e-09	17.9554
A_33_P3221253	4026	LPP	LIM domain containing preferred translocation partner in lipoma	-3.67687	3.63517	-26.5412	5.54355e-11	3.80251e-08	15.7288
A_24_P98251	157680	VPS13B	vacuolar protein sorting 13 homolog B (yeast)	-3.67938	7.32102	-39.4027	9.01622e-13	4.39338e-09	19.1407
A_32_P94722	114781	BTBD9	BTB (POZ) domain containing 9	-3.78262	5.3546	-20.7578	7.03719e-10	2.79922e-07	13.3529
A_33_P3414422	10243	GPHN	gephyrin	-3.78889	5.83582	-14.1693	3.43297e-08	4.58301e-06	9.47022
A_23_P163408	49855	SCAPER	S-phase cyclin A-associated protein in the ER	-3.81134	3.60603	-26.4923	5.65069e-11	3.80251e-08	15.7115
A_23_P82351	27241	BBS9	Bardet-Biedl syndrome 9	-3.92015	3.53305	-36.1217	2.23694e-12	5.45002e-09	18.4452
A_23_P62967	27185	DISC1	disrupted in schizophrenia 1	-3.96546	5.56437	-37.852	1.37191e-12	5.17995e-09	18.8239
A_23_P124252	57118	CAMK1D	calcium/calmodulin-dependent protein kinase ID	-4.0341	4.4383	-27.399	3.98414e-11	3.23562e-08	16.0247
A_33_P3775007	50807	ASAP1	ArfGAP with SH3 domain, ankyrin repeat and PH domain 1	-4.1302	4.30522	-17.8162	3.37205e-09	8.8817e-07	11.8165
A_23_P208013	55628	ZNF407	zinc finger protein 407	-4.16545	4.91042	-6.88625	3.30136e-05	0.000465944	2.27076
A_23_P355455	9779	TBC1D5	TBC1 domain family, member 5	-4.23562	4.57298	-8.75915	3.72148e-06	0.000105298	4.57916
A_23_P17503	55614	KIF16B	kinesin family member 16B	-4.27258	4.26276	-27.1339	4.40754e-11	3.43629e-08	15.9345
A_24_P694760	23085	ERC1	ELKS/RAB6-interacting/CAST family member 1	-4.34034	4.68808	-13.721	4.73856e-08	5.77245e-06	9.13912
A_24_P162293	23085	ERC1	ELKS/RAB6-interacting/CAST family member 1	-4.38456	3.97924	-22.5032	3.06151e-10	1.53005e-07	14.1487
A_32_P120604	NA			-4.45482	5.2637	-18.9149	1.82829e-09	5.90933e-07	12.4221
A_24_P916496	5578	PRKCA	protein kinase C, alpha	-4.47906	5.3952	-21.209	5.63954e-10	2.38957e-07	13.5661
A_23_P135548	1806	DPYD	dihydropyrimidine dehydrogenase	-4.81676	4.60418	-30.478	1.31591e-11	1.7099e-08	16.9914
A_24_P942068	26115	TANC2	tetratricopeptide repeat, ankyrin repeat and coiled-coil containing 2	-4.95678	3.95359	-54.9279	2.7788e-14	5.18779e-10	21.4435
A_23_P367816	92017	SNX29	sorting nexin 29	-5.04529	4.52358	-51.6263	5.32327e-14	5.18779e-10	21.0593
