# Supplementary material for: A systems biology approach to investigate the mechanism of action of trabectedin in a model of myelomonocytic leukemia
Source: Pharmacogenomics J. 2016 Dec 13;18(1):56–63. doi: 10.1038/tpj.2016.76 (PMC5817395; doi:10.1038/tpj.2016.76)
Supplement: Supplementary Table S2 [file tpj201676x3.xlsx]

## Sheet: SupplementaryTable2
PROBEID	Entrez Gene ID	Gene Symbol	Gene Name	logFC	AveExpr	t	P.Value	adj.P.Val	B
A_32_P113812	NA			6.1144	4.91827	35.9189	2.37245e-12	1.44504e-09	18.9337
A_33_P3220837	9935	MAFB	v-maf avian musculoaponeurotic fibrosarcoma oncogene homolog B	6.02315	7.86955	14.9999	1.93491e-08	6.80746e-07	9.8796
A_23_P216812	1030	CDKN2B	cyclin-dependent kinase inhibitor 2B (p15, inhibits CDK4)	5.99117	3.9754	16.0223	9.93086e-09	4.32059e-07	10.5823
A_23_P38795	2357	FPR1	formyl peptide receptor 1	5.3828	6.42201	25.5612	8.19028e-11	1.65438e-08	15.5189
A_33_P3839897	100151683	RNU4ATAC	RNA, U4atac small nuclear (U12-dependent splicing)	5.1964	6.57388	31.1304	1.05539e-11	3.80938e-09	17.5278
A_24_P932736	NA			5.17463	6.1801	10.3262	7.7811e-07	9.35027e-06	5.95138
A_23_P431179	8359	HIST1H4A	histone cluster 1, H4a	5.14388	8.57073	41.4492	5.30883e-13	5.44814e-10	20.2827
A_33_P3247624	387849	REP15	RAB15 effector protein	4.71629	5.29291	8.60935	4.3717e-06	3.38399e-05	4.10519
A_23_P118392	51655	RASD1	RAS, dexamethasone-induced 1	4.67987	5.19035	11.1332	3.74731e-07	5.59577e-06	6.73173
A_23_P155463	79442	LRRC2	leucine rich repeat containing 2	4.67474	4.68603	6.82107	3.58773e-05	0.000173433	1.85468
A_33_P3389394	85495	RPPH1	ribonuclease P RNA component H1	4.67401	10.0359	50.6255	6.536e-14	2.12322e-10	22.0433
A_33_P3391521	NA			4.51742	3.45969	11.9702	1.83991e-07	3.33638e-06	7.49022
A_33_P3293049	3117	HLA-DQA1	major histocompatibility complex, class II, DQ alpha 1	4.44715	5.17392	19.6861	1.21349e-09	9.9379e-08	12.7753
A_33_P3359368	728635	DHRS4L1	dehydrogenase/reductase (SDR family) member 4 like 1	4.43777	4.70929	6.63674	4.55229e-05	0.000209662	1.60059
A_24_P131589	942	CD86	CD86 molecule	4.41581	8.34019	9.73793	1.3667e-06	1.41845e-05	5.34917
A_33_P3398862	388	RHOB	ras homolog family member B	4.33577	5.63857	27.4561	3.89882e-11	9.74256e-09	16.2557
A_23_P388871	121504	HIST4H4	histone cluster 4, H4	4.32545	3.59734	13.1281	7.36631e-08	1.74253e-06	8.46396
A_23_P428129	1028	CDKN1C	cyclin-dependent kinase inhibitor 1C (p57, Kip2)	4.28298	9.40299	51.8438	5.09374e-14	1.98564e-10	22.2416
A_23_P120902	3957	LGALS2	lectin, galactoside-binding, soluble, 2	4.24416	6.16311	33.1358	5.50529e-12	2.55485e-09	18.1475
A_23_P363174	8332	HIST1H2AL	histone cluster 1, H2al	4.23772	8.73951	42.707	3.88266e-13	5.04512e-10	20.5557
A_23_P213584	3101	HK3	hexokinase 3 (white cell)	4.22317	4.50606	5.9282	0.000118474	0.000453667	0.581736
A_24_P353638	57823	SLAMF7	SLAM family member 7	4.17381	4.95668	15.7878	1.15315e-08	4.75372e-07	10.4251
A_33_P3217490	729444	LOC729444	uncharacterized LOC729444	4.16108	3.44979	13.1012	7.51844e-08	1.76855e-06	8.44225
A_23_P119448	22870	PPP6R1	protein phosphatase 6, regulatory subunit 1	4.11428	6.48732	4.65629	0.000785272	0.00213261	-1.41955
A_33_P3271105	8761	PABPC4	poly(A) binding protein, cytoplasmic 4 (inducible form)	4.10936	5.14075	27.5317	3.78911e-11	9.70994e-09	16.2839
A_33_P3344127	8334	HIST1H2AC	histone cluster 1, H2ac	4.07591	9.62963	45.5967	1.95619e-13	3.81281e-10	21.142
A_33_P3219010	27068	PPA2	pyrophosphatase (inorganic) 2	4.06347	9.13327	5.1847	0.000348065	0.00109157	-0.561396
A_33_P3344229	8359	HIST1H4A	histone cluster 1, H4a	3.96966	9.91976	27.1543	4.37326e-11	1.06549e-08	16.1424
A_24_P136866	6546	SLC8A1	solute carrier family 8 (sodium/calcium exchanger), member 1	3.9567	4.01935	13.5137	5.51807e-08	1.44173e-06	8.77059
A_33_P3243230	NA			3.94015	4.86414	16.9771	5.51477e-09	2.95298e-07	11.1995
A_23_P163402	1543	CYP1A1	cytochrome P450, family 1, subfamily A, polypeptide 1	3.9168	5.33304	15.9378	1.04776e-08	4.4785e-07	10.5259
A_23_P316850	284451	ODF3L2	outer dense fiber of sperm tails 3-like 2	3.78201	10.0761	9.97605	1.08445e-06	1.19803e-05	5.59653
A_33_P3346327	387628	KGFLP1	fibroblast growth factor 7 pseudogene	3.76239	5.50506	23.1048	2.33108e-10	3.17728e-08	14.4657
A_32_P351968	3109	HLA-DMB	major histocompatibility complex, class II, DM beta	3.75915	8.25129	45.0541	2.21747e-13	3.92915e-10	21.0361
A_23_P372860	8334	HIST1H2AC	histone cluster 1, H2ac	3.75333	5.05007	9.12906	2.52318e-06	2.2243e-05	4.6933
A_23_P309381	723790	HIST2H2AA4	histone cluster 2, H2aa4	3.74558	8.51542	38.3764	1.18815e-12	9.26328e-10	19.5652
A_24_P4816	23710	GABARAPL1	GABA(A) receptor-associated protein like 1	3.74019	3.99433	7.62937	1.32588e-05	7.98847e-05	2.91827
A_23_P253321	5368	PNOC	prepronociceptin	3.73747	6.74696	33.7257	4.57963e-12	2.23154e-09	18.321
A_33_P3229239	440689	HIST2H2BF	histone cluster 2, H2bf	3.72963	4.26667	25.14	9.72956e-11	1.82345e-08	15.3466
A_33_P3271635	3115	HLA-DPB1	major histocompatibility complex, class II, DP beta 1	3.61277	6.21781	11.4837	2.76701e-07	4.46087e-06	7.05528
A_24_P166443	3115	HLA-DPB1	major histocompatibility complex, class II, DP beta 1	3.55871	9.16098	25.6045	8.04781e-11	1.65116e-08	15.5364
A_33_P3271651	3115	HLA-DPB1	major histocompatibility complex, class II, DP beta 1	3.55293	7.98665	18.8879	1.8553e-09	1.3375e-07	12.3355
A_33_P3422248	NA			3.54055	7.92465	5.56845	0.000197635	0.000687259	0.0381655
A_24_P192914	120425	AMICA1	adhesion molecule, interacts with CXADR antigen 1	3.53342	9.71991	31.3441	9.82781e-12	3.62341e-09	17.5961
A_33_P3371727	6303	SAT1	spermidine/spermine N1-acetyltransferase 1	3.48079	5.84604	24.6572	1.1895e-10	2.07005e-08	15.145
A_33_P3248638	286223	C9orf47	chromosome 9 open reading frame 47	3.46597	3.30116	7.93869	9.23988e-06	6.04141e-05	3.3045
A_33_P3411315	85293	KRTAP3-3	keratin associated protein 3-3	3.40849	10.3319	18.7571	1.99208e-09	1.41706e-07	12.2616
A_33_P3242623	23657	SLC7A11	solute carrier family 7 (anionic amino acid transporter light chain, xc- system), member 11	3.38644	7.6698	21.9666	3.92737e-10	4.45049e-08	13.9347
A_24_P241815	3726	JUNB	jun B proto-oncogene	3.34938	6.02063	20.0064	1.02812e-09	8.9324e-08	12.9465
A_33_P3348927	NA			3.3351	5.03738	13.7475	4.64792e-08	1.27775e-06	8.95257
A_23_P104464	240	ALOX5	arachidonate 5-lipoxygenase	3.30078	5.56757	17.7452	3.51244e-09	2.13274e-07	11.6711
A_24_P18802	57617	VPS18	vacuolar protein sorting 18 homolog (S. cerevisiae)	3.27755	10.9612	6.06034	9.86152e-05	0.000390722	0.776903
A_23_P167997	8339	HIST1H2BG	histone cluster 1, H2bg	3.27392	9.13684	27.4191	3.95391e-11	9.75515e-09	16.2419
A_23_P359540	8361	HIST1H4F	histone cluster 1, H4f	3.25554	9.80219	29.395	1.91777e-11	6.06845e-09	16.9507
A_33_P3390107	100008588	RNA18S5	RNA, 18S ribosomal 5	3.24715	12.9617	5.45517	0.000233064	0.000784433	-0.136707
A_23_P258769	3115	HLA-DPB1	major histocompatibility complex, class II, DP beta 1	3.23282	10.178	35.3705	2.78592e-12	1.59707e-09	18.7851
A_24_P146211	3017	HIST1H2BD	histone cluster 1, H2bd	3.19879	9.72857	21.9851	3.89355e-10	4.43796e-08	13.9436
A_23_P436281	554313	HIST2H4B	histone cluster 2, H4b	3.18943	11.1029	27.5622	3.74579e-11	9.70994e-09	16.2952
A_33_P3228102	27031	NPHP3	nephronophthisis 3 (adolescent)	3.17607	8.01005	22.1783	3.55739e-10	4.25381e-08	14.0357
A_33_P3318444	643904	RNF222	ring finger protein 222	3.13656	6.93297	5.13622	0.000374421	0.00115618	-0.638577
A_24_P127235	613	BCR	breakpoint cluster region	3.13425	6.34544	7.02069	2.78549e-05	0.000141792	2.12492
A_33_P3330608	84106	PRAM1	PML-RARA regulated adaptor molecule 1	3.13223	10.7196	32.8065	6.10963e-12	2.76937e-09	18.049
A_33_P3324909	3727	JUND	jun D proto-oncogene	3.10024	8.14058	17.5127	4.01843e-09	2.38713e-07	11.5306
A_24_P304423	3479	IGF1	insulin-like growth factor 1 (somatomedin C)	3.09723	7.2568	17.1725	4.90801e-09	2.70997e-07	11.3215
A_33_P3424217	NA			3.075	7.96482	29.9945	1.55432e-11	5.04922e-09	17.1546
A_33_P3234277	3113	HLA-DPA1	major histocompatibility complex, class II, DP alpha 1	3.06563	8.73181	14.1735	3.42297e-08	1.00934e-06	9.27661
A_33_P3294317	NA			3.05983	7.06609	16.0617	9.68624e-09	4.26173e-07	10.6085
A_33_P3247919	NA			3.05976	5.63153	20.4751	8.10348e-10	7.58953e-08	13.1919
A_33_P3351851	8368	HIST1H4L	histone cluster 1, H4l	3.04015	6.63205	16.44	7.64783e-09	3.66367e-07	10.8567
A_23_P205370	51676	ASB2	ankyrin repeat and SOCS box containing 2	3.03885	8.28954	26.1392	6.49474e-11	1.42611e-08	15.7502
A_33_P3229067	8341	HIST1H2BN	histone cluster 1, H2bn	3.03515	8.121	24.9427	1.05576e-10	1.90535e-08	15.2648
A_24_P365767	1536	CYBB	cytochrome b-245, beta polypeptide	3.01832	6.71726	24.1792	1.45677e-10	2.21828e-08	14.9411
A_33_P3423285	440944	SETD5-AS1	SETD5 antisense RNA 1	3.01609	5.68907	17.9745	3.08075e-09	1.94957e-07	11.8079
A_24_P55148	8970	HIST1H2BJ	histone cluster 1, H2bj	3.0084	9.21545	24.5478	1.24553e-10	2.10769e-08	15.0988
A_33_P3349252	81787	DKFZP547L112	uncharacterized protein DKFZp547L112	3.00476	6.53077	11.1869	3.57527e-07	5.40618e-06	6.78189
A_33_P3239143	162968	ZNF497	zinc finger protein 497	3.00327	7.32798	10.8518	4.80925e-07	6.57804e-06	6.46538
A_23_P137381	3399	ID3	inhibitor of DNA binding 3, dominant negative helix-loop-helix protein	3.00184	7.24817	11.3876	3.00446e-07	4.75324e-06	6.96747
A_24_P370172	353514	LILRA5	leukocyte immunoglobulin-like receptor, subfamily A (with TM domain), member 5	3.00049	4.94973	16.2745	8.47551e-09	3.9239e-07	10.7488
A_33_P3410836	8360	HIST1H4D	histone cluster 1, H4d	2.9959	10.6773	22.024	3.82312e-10	4.42871e-08	13.9622
A_33_P3393734	NA			2.99025	8.79451	31.5391	9.21286e-12	3.59136e-09	17.658
A_23_P69810	84803	AGPAT9	1-acylglycerol-3-phosphate O-acyltransferase 9	2.9748	7.65792	24.6599	1.18813e-10	2.07005e-08	15.1462
A_24_P924862	65059	RAPH1	Ras association (RalGDS/AF-6) and pleckstrin homology domains 1	2.97439	4.39908	12.9689	8.31804e-08	1.90513e-06	8.33489
A_32_P70158	11025	LILRB3	leukocyte immunoglobulin-like receptor, subfamily B (with TM and ITIM domains), member 3	2.94319	8.14963	24.2326	1.42389e-10	2.18528e-08	14.9641
A_33_P3229083	85236	HIST1H2BK	histone cluster 1, H2bk	2.94181	10.283	24.4513	1.29737e-10	2.10769e-08	15.0578
A_33_P3360972	91828	EXOC3L4	exocyst complex component 3-like 4	2.93567	4.53397	22.286	3.38385e-10	4.12216e-08	14.0867
A_33_P3578325	6079	SNORD15A	small nucleolar RNA, C/D box 15A	2.9299	9.19269	11.6227	2.45883e-07	4.08312e-06	7.18119
A_23_P208182	89790	SIGLEC10	sialic acid binding Ig-like lectin 10	2.91449	6.94541	23.5085	1.94894e-10	2.84149e-08	14.6471
A_23_P409168	23218	NBEAL2	neurobeachin-like 2	2.90406	8.12766	5.95366	0.000114338	0.000440689	0.61952
A_23_P30913	3113	HLA-DPA1	major histocompatibility complex, class II, DP alpha 1	2.89938	10.604	35.4248	2.74162e-12	1.59707e-09	18.8
A_23_P34644	2213	FCGR2B	Fc fragment of IgG, low affinity IIb, receptor (CD32)	2.89055	5.07911	13.044	7.85365e-08	1.82886e-06	8.39592
A_24_P186539	30835	CD209	CD209 molecule	2.88595	5.19692	24.3807	1.33684e-10	2.13577e-08	15.0276
A_33_P3376478	1586	CYP17A1	cytochrome P450, family 17, subfamily A, polypeptide 1	2.87251	5.36429	7.06237	2.64374e-05	0.000135669	2.1807
A_33_P3282213	NA			2.86463	5.44018	17.7109	3.58234e-09	2.16843e-07	11.6505
A_23_P210131	400986	ANKRD36C	ankyrin repeat domain 36C	2.83509	10.9273	11.4343	2.88646e-07	4.58891e-06	7.01021
A_33_P3272493	30835	CD209	CD209 molecule	2.82338	5.25097	11.3889	3.001e-07	4.75324e-06	6.9687
A_33_P3263651	10501	SEMA6B	sema domain, transmembrane domain (TM), and cytoplasmic domain, (semaphorin) 6B	2.81475	5.20732	11.1876	3.57309e-07	5.40618e-06	6.78254
A_33_P3391175	400934	FLJ44385	uncharacterized FLJ44385	2.81331	4.54691	8.76206	3.70995e-06	2.98065e-05	4.28082
A_33_P3230189	84189	SLITRK6	SLIT and NTRK-like family, member 6	2.80626	4.24955	4.10553	0.00191109	0.00449216	-2.35089
A_33_P3373200	NA			2.80256	4.06124	5.14608	0.000368894	0.00114365	-0.622855
A_33_P3254831	NA			2.79075	4.93684	15.6275	1.27867e-08	5.07521e-07	10.3163
A_24_P20873	8294	HIST1H4I	histone cluster 1, H4i	2.79048	10.3348	21.1949	5.67827e-10	5.825e-08	13.5574
A_33_P3355266	64129	TINAGL1	tubulointerstitial nephritis antigen-like 1	2.78718	12.2683	21.4861	4.93345e-10	5.16978e-08	13.7015
A_33_P3291976	NA			2.76468	6.48983	16.4371	7.66145e-09	3.66367e-07	10.8548
A_33_P3358930	NA			2.75547	4.48002	10.0955	9.67309e-07	1.10063e-05	5.71874
A_33_P3224803	653361	NCF1	neutrophil cytosolic factor 1	2.7537	7.38812	21.0756	6.01805e-10	6.05615e-08	13.4978
A_33_P3865368	254896	LOC254896	uncharacterized LOC254896	2.74127	8.03375	32.1291	7.59449e-12	3.21792e-09	17.8424
A_23_P57961	5364	PLXNB1	plexin B1	2.72718	5.57406	6.70491	4.16649e-05	0.000194746	1.69507
A_33_P3279708	26855	RNU2-2P	RNA, U2 small nuclear 2, pseudogene	2.72533	11.5961	22.0572	3.76417e-10	4.39326e-08	13.9781
A_33_P3302632	8344	HIST1H2BE	histone cluster 1, H2be	2.72442	8.29343	11.8141	2.09394e-07	3.63429e-06	7.35242
A_23_P35055	7827	NPHS2	nephrosis 2, idiopathic, steroid-resistant (podocin)	2.71354	5.09757	9.70213	1.41564e-06	1.45836e-05	5.31155
A_33_P3261648	57730	ANKRD36B	ankyrin repeat domain 36B	2.71139	10.5768	13.3013	6.46394e-08	1.60065e-06	8.60271
A_23_P54736	51764	GNG13	guanine nucleotide binding protein (G protein), gamma 13	2.70731	5.4694	11.0149	4.15919e-07	5.97837e-06	6.62043
A_23_P124108	3684	ITGAM	integrin, alpha M (complement component 3 receptor 3 subunit)	2.69992	7.54282	18.3527	2.48998e-09	1.66777e-07	12.0297
A_33_P3383912	3125	HLA-DRB3	major histocompatibility complex, class II, DR beta 3	2.69606	9.70176	11.5355	2.64751e-07	4.30739e-06	7.10237
A_33_P3336632	100008589	RNA28S5	RNA, 28S ribosomal 5	2.69131	14.4258	9.78665	1.30303e-06	1.37432e-05	5.40019
A_24_P307289	339168	TMEM95	transmembrane protein 95	2.68871	5.48273	5.39792	0.000253493	0.000838995	-0.225757
A_23_P76078	51561	IL23A	interleukin 23, alpha subunit p19	2.68847	8.81462	14.8826	2.09436e-08	7.1995e-07	9.79601
A_23_P93180	8347	HIST1H2BC	histone cluster 1, H2bc	2.67732	8.71671	26.1191	6.54688e-11	1.42611e-08	15.7422
A_33_P3420259	100008589	RNA28S5	RNA, 28S ribosomal 5	2.6736	14.6529	24.3261	1.3682e-10	2.16809e-08	15.0043
A_24_P305345	30835	CD209	CD209 molecule	2.67186	7.9441	22.1026	3.68514e-10	4.32693e-08	13.9997
A_24_P343233	3123	HLA-DRB1	major histocompatibility complex, class II, DR beta 1	2.66599	12.1503	14.9139	2.05052e-08	7.07376e-07	9.81834
A_33_P3362636	284106	CISD3	CDGSH iron sulfur domain 3	2.66556	11.0677	5.85034	0.000132149	0.000495424	0.465598
A_33_P3385988	164714	TTLL8	tubulin tyrosine ligase-like family, member 8	2.66163	7.56818	5.7549	0.000151253	0.000552833	0.322117
A_33_P3390643	25974	MMACHC	methylmalonic aciduria (cobalamin deficiency) cblC type, with homocystinuria	2.65944	6.32603	9.58161	1.59487e-06	1.586e-05	5.18404
A_33_P3236734	388512	CLEC17A	C-type lectin domain family 17, member A	2.65845	4.34939	10.9134	4.55155e-07	6.35623e-06	6.52419
A_23_P111041	8346	HIST1H2BI	histone cluster 1, H2bi	2.64804	9.98078	26.5024	5.62823e-11	1.29059e-08	15.8925
A_33_P3324884	64780	MICAL1	microtubule associated monooxygenase, calponin and LIM domain containing 1	2.6417	7.42845	4.20197	0.00163071	0.00393613	-2.18537
A_33_P3299416	160622	GRASP	GRP1 (general receptor for phosphoinositides 1)-associated scaffold protein	2.63638	6.00543	12.9505	8.43623e-08	1.92316e-06	8.31989
A_23_P55649	2358	FPR2	formyl peptide receptor 2	2.63366	6.05675	4.85721	0.000573622	0.00164419	-1.08891
A_32_P3914	NA			2.62383	5.37032	9.68377	1.44146e-06	1.48027e-05	5.29221
A_24_P288836	3116	HLA-DPB2	major histocompatibility complex, class II, DP beta 2 (pseudogene)	2.62243	5.77953	10.8635	4.75933e-07	6.54652e-06	6.47652
A_23_P301247	8338	HIST2H2AC	histone cluster 2, H2ac	2.61891	10.8343	15.6092	1.29391e-08	5.09489e-07	10.3038
A_33_P3394175	NA			2.61814	4.42759	11.017	4.15135e-07	5.97588e-06	6.62244
A_24_P831309	388759	C1orf229	chromosome 1 open reading frame 229	2.61594	8.37393	5.25281	0.000314316	0.00100054	-0.453493
A_23_P41390	54436	SH3TC1	SH3 domain and tetratricopeptide repeats 1	2.60079	4.92215	12.0145	1.77419e-07	3.24703e-06	7.52897
A_33_P3336686	9022	CLIC3	chloride intracellular channel 3	2.60065	6.23153	22.4701	3.1083e-10	3.83442e-08	14.1732
A_32_P209960	4261	CIITA	class II, major histocompatibility complex, transactivator	2.58403	7.91514	23.3153	2.12255e-10	2.9763e-08	14.5607
A_24_P232790	56936	CCDC177	coiled-coil domain containing 177	2.58374	8.22764	8.05692	8.07063e-06	5.44997e-05	3.44923
A_23_P312132	3687	ITGAX	integrin, alpha X (complement component 3 receptor 4 subunit)	2.58352	8.73015	11.1927	3.55744e-07	5.40618e-06	6.78722
A_24_P223384	8335	HIST1H2AB	histone cluster 1, H2ab	2.58113	8.33224	27.0231	4.59882e-11	1.10661e-08	16.0926
A_24_P160413	339483	MTMR9LP	myotubularin related protein 9-like, pseudogene	2.57715	6.10592	24.6045	1.21615e-10	2.0793e-08	15.1228
A_23_P141917	7297	TYK2	tyrosine kinase 2	2.56953	6.66322	4.84723	0.000582559	0.00166491	-1.1052
A_33_P3398526	10018	BCL2L11	BCL2-like 11 (apoptosis facilitator)	2.56754	8.81046	17.165	4.93e-09	2.71442e-07	11.3168
A_33_P3389827	150696	PROM2	prominin 2	2.56413	4.61354	9.06432	2.69828e-06	2.34368e-05	4.62151
A_23_P119835	58484	NLRC4	NLR family, CARD domain containing 4	2.5474	5.83563	19.2212	1.55076e-09	1.18999e-07	12.5214
A_33_P3299865	8362	HIST1H4K	histone cluster 1, H4k	2.54739	11.9383	25.5436	8.24895e-11	1.65438e-08	15.5118
A_33_P3274622	731275	LOC731275	uncharacterized LOC731275	2.54691	7.92309	10.0801	9.81602e-07	1.1117e-05	5.70306
A_23_P160226	374977	MROH7	maestro heat-like repeat family member 7	2.5364	6.16854	7.83258	1.04462e-05	6.63862e-05	3.17325
A_24_P370472	3126	HLA-DRB4	major histocompatibility complex, class II, DR beta 4	2.53543	8.58866	13.9179	4.1083e-08	1.16051e-06	9.08335
A_24_P68908	344887	LOC344887	NmrA-like family domain containing 1 pseudogene	2.53432	4.00157	9.7705	1.32378e-06	1.38794e-05	5.3833
A_33_P3219870	57104	PNPLA2	patatin-like phospholipase domain containing 2	2.528	9.50763	7.29116	1.99214e-05	0.000109009	2.48304
A_33_P3414683	90990	KIFC2	kinesin family member C2	2.52763	4.89503	5.13389	0.000375739	0.00115915	-0.642292
A_23_P89431	6347	CCL2	chemokine (C-C motif) ligand 2	2.52614	10.1907	22.5438	3.00498e-10	3.75449e-08	14.2077
A_23_P8108	3119	HLA-DQB1	major histocompatibility complex, class II, DQ beta 1	2.5188	9.16435	18.9354	1.8081e-09	1.32487e-07	12.3622
A_23_P120883	3162	HMOX1	heme oxygenase (decycling) 1	2.51859	6.89716	21.4397	5.0447e-10	5.22151e-08	13.6787
A_33_P3222769	388199	PRR25	proline rich 25	2.51644	9.10147	11.0995	3.86007e-07	5.68681e-06	6.70009
A_33_P3243439	27239	GPR162	G protein-coupled receptor 162	2.51482	7.99864	18.6407	2.12325e-09	1.48864e-07	12.1953
A_24_P50245	3108	HLA-DMA	major histocompatibility complex, class II, DM alpha	2.51467	9.59692	24.7579	1.14032e-10	2.02383e-08	15.1874
A_24_P178148	NA			2.51333	5.86432	12.4055	1.29277e-07	2.58701e-06	7.866
A_33_P3330473	NA			2.5014	6.36131	12.0309	1.75038e-07	3.22464e-06	7.54336
A_32_P150891	81624	DIAPH3	diaphanous-related formin 3	2.5013	10.28	21.8111	4.22598e-10	4.61019e-08	13.8599
A_33_P3226542	26851	SNORD3B-1	small nucleolar RNA, C/D box 3B-1	2.50031	13.8125	18.8973	1.84577e-09	1.3375e-07	12.3408
A_23_P4592	946	SIGLEC6	sialic acid binding Ig-like lectin 6	2.49596	7.28802	22.725	2.76655e-10	3.53671e-08	14.2918
A_33_P3278826	NA			2.4883	5.392	7.51147	1.5258e-05	8.86683e-05	2.76811
A_23_P105730	56890	MDM1	Mdm1 nuclear protein homolog (mouse)	2.48826	6.5428	24.0049	1.57003e-10	2.37221e-08	14.8656
A_33_P3862354	80305	TRABD	TraB domain containing	2.48808	7.08643	6.28192	7.28842e-05	0.000305963	1.09883
A_23_P39647	6508	SLC4A3	solute carrier family 4 (anion exchanger), member 3	2.48512	6.82685	19.2005	1.56793e-09	1.19845e-07	12.51
A_23_P2967	8906	AP1G2	adaptor-related protein complex 1, gamma 2 subunit	2.4833	8.20732	10.2275	8.53596e-07	9.98646e-06	5.85242
A_23_P253791	820	CAMP	cathelicidin antimicrobial peptide	2.48174	5.1778	13.932	4.06704e-08	1.15294e-06	9.09404
A_33_P3357591	80162	ATHL1	ATH1, acid trehalase-like 1 (yeast)	2.48095	5.08759	5.49128	0.000221088	0.000751261	-0.0807787
A_23_P107735	973	CD79A	CD79a molecule, immunoglobulin-associated alpha	2.47219	10.5036	10.9843	4.27339e-07	6.0931e-06	6.59151
A_23_P42198	8355	HIST1H3G	histone cluster 1, H3g	2.4718	10.9765	14.8721	2.10928e-08	7.23801e-07	9.78851
A_23_P258088	29993	PACSIN1	protein kinase C and casein kinase substrate in neurons 1	2.47144	5.90036	18.299	2.56574e-09	1.70098e-07	11.9985
A_33_P3363186	NA			2.47058	5.54687	9.81281	1.27018e-06	1.34916e-05	5.4275
A_33_P3211432	653361	NCF1	neutrophil cytosolic factor 1	2.46926	10.3758	9.39749	1.91798e-06	1.81033e-05	4.98671
A_33_P3214179	NA			2.46922	5.66705	14.3218	3.08311e-08	9.38952e-07	9.38728
A_33_P3347503	NA			2.46818	3.53112	5.11877	0.000384419	0.00118014	-0.666434
A_23_P24389	283234	CCDC88B	coiled-coil domain containing 88B	2.46193	9.22614	9.50716	1.71779e-06	1.6699e-05	5.10463
A_24_P9321	8354	HIST1H3I	histone cluster 1, H3i	2.46077	9.07339	19.9388	1.06453e-09	9.14039e-08	12.9106
A_33_P3411945	255809	C19orf38	chromosome 19 open reading frame 38	2.45797	4.93303	13.8422	4.33931e-08	1.21519e-06	9.02538
A_24_P3783	8342	HIST1H2BM	histone cluster 1, H2bm	2.45607	10.0897	22.8613	2.60085e-10	3.47214e-08	14.3545
A_33_P3258265	10500	SEMA6C	sema domain, transmembrane domain (TM), and cytoplasmic domain, (semaphorin) 6C	2.45578	7.23084	13.5817	5.24796e-08	1.38602e-06	8.82383
A_32_P128258	284367	SIGLEC17P	sialic acid binding Ig-like lectin 17, pseudogene	2.45284	9.46438	21.0343	6.14079e-10	6.10664e-08	13.4771
A_33_P3246997	51747	LUC7L3	LUC7-like 3 (S. cerevisiae)	2.44554	7.35262	8.69353	3.99242e-06	3.15301e-05	4.2023
A_33_P3280003	8924	HERC2	HECT and RLD domain containing E3 ubiquitin protein ligase 2	2.43854	7.46703	10.1337	9.32788e-07	1.07073e-05	5.75759
A_33_P3253804	1052	CEBPD	CCAAT/enhancer binding protein (C/EBP), delta	2.4369	10.6791	5.4681	0.0002287	0.000772679	-0.116666
A_23_P300484	23363	OBSL1	obscurin-like 1	2.43635	8.23496	7.72957	1.17814e-05	7.25991e-05	3.0446
A_23_P131202	55502	HES6	hairy and enhancer of split 6 (Drosophila)	2.43535	7.9882	17.4227	4.23509e-09	2.44219e-07	11.4757
A_33_P3421178	NA			2.434	5.06158	5.57145	0.00019678	0.000685037	0.0427648
A_33_P3295148	NA			2.42864	11.2258	13.7244	4.72678e-08	1.28424e-06	8.93473
A_33_P3220390	9589	WTAP	Wilms tumor 1 associated protein	2.42803	8.63875	12.0854	1.67407e-07	3.12542e-06	7.59084
A_33_P3308626	22879	MON1B	MON1 secretory trafficking family member B	2.42797	9.07478	4.81643	0.000611095	0.00173073	-1.1556
A_33_P3390580	9720	CCDC144A	coiled-coil domain containing 144A	2.42591	9.24488	10.0511	1.00912e-06	1.13626e-05	5.67351
A_33_P3324781	NA			2.4195	5.2962	8.92834	3.11057e-06	2.60766e-05	4.46937
A_23_P323685	8365	HIST1H4H	histone cluster 1, H4h	2.4159	10.1951	18.7325	2.01912e-09	1.43108e-07	12.2476
A_23_P30799	8968	HIST1H3F	histone cluster 1, H3f	2.41387	10.8143	20.6902	7.27747e-10	6.98745e-08	13.3026
A_33_P3229335	128312	HIST3H2BB	histone cluster 3, H2bb	2.41043	6.30323	16.2242	8.74575e-09	4.01089e-07	10.7158
A_33_P3267263	26863	RNVU1-18	RNA, variant U1 small nuclear 18	2.40712	12.876	11.0877	3.90024e-07	5.733e-06	6.68904
A_33_P3300308	84557	MAP1LC3A	microtubule-associated protein 1 light chain 3 alpha	2.40669	4.90266	9.96594	1.09506e-06	1.2045e-05	5.58613
A_33_P3386671	6097	RORC	RAR-related orphan receptor C	2.40091	4.70097	12.4081	1.29014e-07	2.58438e-06	7.86818
A_33_P3238074	54471	SMCR7L	Smith-Magenis syndrome chromosome region, candidate 7-like	2.3992	6.36183	14.0101	3.84511e-08	1.10702e-06	9.15348
A_33_P3371718	6303	SAT1	spermidine/spermine N1-acetyltransferase 1	2.39697	9.56355	21.4331	5.06067e-10	5.22151e-08	13.6754
A_24_P174503	275	AMT	aminomethyltransferase	2.39553	6.65573	5.26532	0.000308505	0.000986397	-0.433747
A_23_P93282	8356	HIST1H3J	histone cluster 1, H3j	2.39491	8.24982	10.3198	7.82761e-07	9.3888e-06	5.94501
A_24_P68631	317772	HIST2H2AB	histone cluster 2, H2ab	2.39087	10.5719	14.7632	2.27148e-08	7.62778e-07	9.71026
A_23_P208482	10332	CLEC4M	C-type lectin domain family 4, member M	2.38775	6.61879	16.3565	8.05357e-09	3.82859e-07	10.8024
A_24_P233078	23615	PYY2	peptide YY, 2 (pseudogene)	2.38654	8.24572	9.16504	2.43121e-06	2.15885e-05	4.73303
A_23_P55356	284013	VMO1	vitelline membrane outer layer 1 homolog (chicken)	2.38329	5.82299	7.37231	1.80455e-05	0.000101013	2.58874
A_33_P3240652	NA			2.37992	5.69272	21.9022	4.04812e-10	4.50868e-08	13.9038
A_33_P3348519	100128494	LOC100128494	uncharacterized LOC100128494	2.3794	5.05107	12.0163	1.77149e-07	3.24512e-06	7.5306
A_33_P3312030	NA			2.36504	10.4617	8.98346	2.93577e-06	2.49933e-05	4.53126
A_33_P3285868	114757	CYGB	cytoglobin	2.36426	9.24234	5.3599	0.00026811	0.000876655	-0.285149
A_23_P328034	140680	C20orf96	chromosome 20 open reading frame 96	2.36413	9.06397	20.3449	8.65289e-10	7.918e-08	13.1244
A_24_P280497	57666	FBRSL1	fibrosin-like 1	2.36097	9.77777	10.9861	4.26664e-07	6.09238e-06	6.5932
A_33_P3304369	NA			2.35906	6.48963	8.42092	5.36994e-06	3.96863e-05	3.88513
A_33_P3215948	10205	MPZL2	myelin protein zero-like 2	2.35881	7.41634	13.9093	4.13408e-08	1.1661e-06	9.07672
A_33_P3329352	NA			2.35696	4.61244	7.87258	9.97258e-06	6.41292e-05	3.22287
A_23_P5002	11184	MAP4K1	mitogen-activated protein kinase kinase kinase kinase 1	2.35387	7.58689	14.7176	2.34347e-08	7.76257e-07	9.6773
A_33_P3388527	NA			2.35262	6.19344	13.5159	5.50894e-08	1.44127e-06	8.77235
A_23_P2431	719	C3AR1	complement component 3a receptor 1	2.34571	6.71666	15.6246	1.28111e-08	5.07521e-07	10.3143
A_23_P5392	9540	TP53I3	tumor protein p53 inducible protein 3	2.33541	8.63274	27.4991	3.83595e-11	9.70994e-09	16.2718
A_33_P3326349	23381	SMG5	SMG5 nonsense mediated mRNA decay factor	2.33497	6.57565	7.9528	9.09121e-06	5.96622e-05	3.32185
A_23_P42746	653361	NCF1	neutrophil cytosolic factor 1	2.3348	9.9327	7.38022	1.78733e-05	0.00010027	2.59899
A_33_P3391596	3910	LAMA4	laminin, alpha 4	2.33286	5.57345	11.551	2.61269e-07	4.26142e-06	7.11648
A_33_P3311170	81893	SLC7A5P1	solute carrier family 7 (amino acid transporter light chain, L system), member 5 pseudogene 1	2.33084	8.85818	12.9184	8.64771e-08	1.94185e-06	8.29358
A_33_P3301394	NA			2.3292	10.9163	28.0325	3.14177e-11	8.87483e-09	16.4682
A_33_P3234540	NA			2.32524	8.7304	10.1045	9.59007e-07	1.09438e-05	5.72796
A_23_P107336	9744	ACAP1	ArfGAP with coiled-coil, ankyrin repeat and PH domains 1	2.3244	5.0324	5.19637	0.000342016	0.00107589	-0.542853
A_23_P315836	10458	BAIAP2	BAI1-associated protein 2	2.32413	5.63264	14.5928	2.55327e-08	8.23936e-07	9.58669
A_24_P157156	284992	CCDC150	coiled-coil domain containing 150	2.32401	7.76511	22.4995	3.06673e-10	3.80724e-08	14.187
A_24_P350744	22889	KIAA0907	KIAA0907	2.32228	7.97099	31.3365	9.85279e-12	3.62341e-09	17.5937
A_33_P3310366	642236	LOC642236	FSHD region gene 1 pseudogene	2.32196	10.1778	16.4585	7.56098e-09	3.65685e-07	10.8687
A_33_P3414880	NA			2.31781	7.5133	21.0723	6.02788e-10	6.05615e-08	13.4961
A_23_P32233	9314	KLF4	Kruppel-like factor 4 (gut)	2.31743	5.48263	14.3195	3.08804e-08	9.38985e-07	9.38559
A_24_P303874	157927	C9orf62	chromosome 9 open reading frame 62	2.31724	10.6665	10.2723	8.18342e-07	9.68446e-06	5.8975
A_24_P369898	80022	MYO15B	myosin XVB pseudogene	2.3158	9.14675	11.2433	3.40396e-07	5.24065e-06	6.83428
A_23_P100499	79641	ROGDI	rogdi homolog (Drosophila)	2.31432	6.4543	8.7855	3.61837e-06	2.92395e-05	4.30757
A_33_P3334343	8924	HERC2	HECT and RLD domain containing E3 ubiquitin protein ligase 2	2.31326	9.12163	27.6197	3.66551e-11	9.70994e-09	16.3165
A_23_P13907	3479	IGF1	insulin-like growth factor 1 (somatomedin C)	2.31246	9.39714	14.936	2.02006e-08	7.01837e-07	9.83414
A_33_P3228739	NA			2.31043	4.87562	5.86182	0.00013003	0.000488629	0.482777
A_33_P3213493	6844	VAMP2	vesicle-associated membrane protein 2 (synaptobrevin 2)	2.31027	5.7127	16.1322	9.26554e-09	4.14208e-07	10.6552
A_33_P3393408	26063	DECR2	2,4-dienoyl CoA reductase 2, peroxisomal	2.30638	5.90153	18.4881	2.30963e-09	1.57954e-07	12.1079
A_23_P408094	4084	MXD1	MAX dimerization protein 1	2.30474	8.35158	22.6324	2.88568e-10	3.6287e-08	14.2489
A_24_P222655	712	C1QA	complement component 1, q subcomponent, A chain	2.30365	4.48064	5.5416	0.00020548	0.000708976	-0.00313089
A_33_P3337026	NA			2.30195	4.26807	4.80882	0.000618369	0.00174676	-1.16806
A_23_P57856	604	BCL6	B-cell CLL/lymphoma 6	2.29385	6.16724	18.9729	1.77183e-09	1.3032e-07	12.3832
A_33_P3382595	125050	RN7SK	RNA, 7SK small nuclear	2.29103	15.0441	21.7805	4.28759e-10	4.61709e-08	13.8451
A_23_P428184	3013	HIST1H2AD	histone cluster 1, H2ad	2.2897	11.5913	16.2012	8.87249e-09	4.03232e-07	10.7007
A_33_P3410821	NA			2.28808	6.71282	14.491	2.73968e-08	8.62666e-07	9.51219
A_33_P3392077	9540	TP53I3	tumor protein p53 inducible protein 3	2.28504	9.39841	28.4916	2.65352e-11	7.83632e-09	16.6338
A_24_P85775	9473	THEMIS2	thymocyte selection associated family member 2	2.28315	7.01014	10.9429	4.43365e-07	6.26205e-06	6.55221
A_33_P3260605	8727	CTNNAL1	catenin (cadherin-associated protein), alpha-like 1	2.28071	7.99418	24.475	1.28443e-10	2.10769e-08	15.0678
A_33_P3374365	NA			2.27903	11.1964	11.6349	2.43364e-07	4.05685e-06	7.19217
A_33_P3284508	929	CD14	CD14 molecule	2.27778	6.54115	11.2872	3.27642e-07	5.1007e-06	6.87503
A_23_P420942	4493	MT1E	metallothionein 1E	2.27724	7.44019	16.2478	8.61749e-09	3.97111e-07	10.7313
A_32_P105549	244	ANXA8L2	annexin A8-like 2	2.27602	4.51383	12.5932	1.11399e-07	2.33872e-06	8.02436
A_33_P3223097	84791	LINC00467	long intergenic non-protein coding RNA 467	2.27565	8.56918	22.7578	2.72569e-10	3.53671e-08	14.3069
A_23_P421423	7127	TNFAIP2	tumor necrosis factor, alpha-induced protein 2	2.2756	12.9389	18.2715	2.6056e-09	1.72155e-07	11.9824
A_23_P66543	23533	PIK3R5	phosphoinositide-3-kinase, regulatory subunit 5	2.27547	5.53275	4.54625	0.000934885	0.00246608	-1.60279
A_23_P89550	22861	NLRP1	NLR family, pyrin domain containing 1	2.26659	6.43092	8.14988	7.26371e-06	5.02581e-05	3.56193
A_33_P3216570	4586	MUC5AC	mucin 5AC, oligomeric mucus/gel-forming	2.26372	5.14824	10.222	8.58038e-07	1.00084e-05	5.84688
A_33_P3292130	NA			2.26273	9.49043	8.14833	7.27643e-06	5.03103e-05	3.56006
A_23_P302134	729614	FLJ37453	uncharacterized LOC729614	2.25616	10.0061	12.475	1.22321e-07	2.49912e-06	7.92486
A_23_P127475	9973	CCS	copper chaperone for superoxide dismutase	2.25518	9.69376	15.6506	1.25973e-08	5.03145e-07	10.332
A_33_P3259902	NA			2.25516	10.8424	24.754	1.14218e-10	2.02383e-08	15.1858
A_33_P3695548	5426	POLE	polymerase (DNA directed), epsilon, catalytic subunit	2.25361	7.18148	4.77357	0.000653281	0.0018258	-1.22591
A_33_P3382271	NA			2.25066	8.84676	8.70265	3.9535e-06	3.12354e-05	4.21278
A_23_P254353	10811	NOXA1	NADPH oxidase activator 1	2.24795	9.74005	19.0812	1.6714e-09	1.24002e-07	12.4438
A_23_P64721	8843	HCAR3	hydroxycarboxylic acid receptor 3	2.24188	4.59906	9.48831	1.75052e-06	1.69243e-05	5.08443
A_24_P152968	1645	AKR1C1	aldo-keto reductase family 1, member C1	2.2416	4.84379	13.8851	4.20688e-08	1.18492e-06	9.05823
A_23_P350451	639	PRDM1	PR domain containing 1, with ZNF domain	2.24084	5.65525	11.0368	4.07921e-07	5.929e-06	6.64115
A_23_P136683	3119	HLA-DQB1	major histocompatibility complex, class II, DQ beta 1	2.23604	8.8201	24.3901	1.3315e-10	2.13577e-08	15.0316
A_23_P206733	1066	CES1	carboxylesterase 1	2.23452	9.89698	7.67911	1.25019e-05	7.62435e-05	2.98113
A_23_P254254	6448	SGSH	N-sulfoglucosamine sulfohydrolase	2.23391	9.91603	16.994	5.45927e-09	2.94076e-07	11.2101
A_23_P60227	881	CCIN	calicin	2.2321	5.09337	9.248	2.23271e-06	2.02785e-05	4.82415
A_32_P180971	728323	LOC728323	uncharacterized LOC728323	2.23156	11.6141	22.0132	3.84241e-10	4.42871e-08	13.9571
A_23_P330537	90864	SPSB3	splA/ryanodine receptor domain and SOCS box containing 3	2.22585	5.17999	5.08195	0.000406459	0.00123698	-0.72535
A_33_P3243544	2101	ESRRA	estrogen-related receptor alpha	2.2235	8.56493	3.66766	0.00398367	0.0083887	-3.11293
A_33_P3404989	8357	HIST1H3H	histone cluster 1, H3h	2.21722	6.89721	15.9601	1.03304e-08	4.43709e-07	10.5408
A_24_P217834	8351	HIST1H3D	histone cluster 1, H3d	2.20855	11.5408	26.1799	6.39087e-11	1.42611e-08	15.7662
A_23_P117602	3002	GZMB	granzyme B (granzyme 2, cytotoxic T-lymphocyte-associated serine esterase 1)	2.20803	4.80932	10.6901	5.5648e-07	7.31451e-06	6.30955
A_33_P3279715	115426	UHRF2	ubiquitin-like with PHD and ring finger domains 2, E3 ubiquitin protein ligase	2.20741	10.4279	10.9208	4.5217e-07	6.34503e-06	6.53121
A_23_P358195	647042	GOLGA6L10	golgin A6 family-like 10	2.20647	7.92893	5.62946	0.000180976	0.000639601	0.13161
A_23_P206293	221188	GPR114	G protein-coupled receptor 114	2.20516	8.62163	3.81016	0.00312909	0.0068527	-2.86326
A_23_P77653	6559	SLC12A3	solute carrier family 12 (sodium/chloride transporter), member 3	2.20124	4.32417	8.53334	4.74784e-06	3.61062e-05	4.01687
A_23_P67355	5639	PRRG2	proline rich Gla (G-carboxyglutamic acid) 2	2.19547	5.82796	13.7926	4.49792e-08	1.24707e-06	8.98734
A_23_P42306	3108	HLA-DMA	major histocompatibility complex, class II, DM alpha	2.19249	10.3209	10.7581	5.23223e-07	6.98147e-06	6.37536
A_24_P218074	168544	ZNF467	zinc finger protein 467	2.18776	11.5489	8.75163	3.75149e-06	3.00275e-05	4.26891
A_33_P3359308	114818	KLHL29	kelch-like family member 29	2.1792	5.18695	7.65902	1.28018e-05	7.76836e-05	2.95578
A_23_P68910	6753	SSTR3	somatostatin receptor 3	2.17845	6.05364	5.31467	0.000286679	0.000927105	-0.356068
A_23_P45099	3127	HLA-DRB5	major histocompatibility complex, class II, DR beta 5	2.17549	10.8014	23.7923	1.72141e-10	2.58093e-08	14.7726
A_23_P207680	100506084	ARL17B	ADP-ribosylation factor-like 17B	2.1698	8.59332	23.1903	2.24383e-10	3.10174e-08	14.5044
A_33_P3331511	100287569	LINC00173	long intergenic non-protein coding RNA 173	2.16861	6.8238	13.8191	4.41253e-08	1.22514e-06	9.00765
A_23_P420610	115548	FCHO2	FCH domain only 2	2.1623	5.97833	22.1225	3.65098e-10	4.3128e-08	14.0092
A_33_P3237574	3105	HLA-A	major histocompatibility complex, class I, A	2.16163	13.0422	6.22269	7.89682e-05	0.000326788	1.01344
A_33_P3250148	221833	SP8	Sp8 transcription factor	2.16082	6.68683	16.5524	7.13606e-09	3.51234e-07	10.9294
A_33_P3239101	647042	GOLGA6L10	golgin A6 family-like 10	2.15595	7.15986	5.68471	0.000167179	0.00059965	0.215791
A_32_P475513	80022	MYO15B	myosin XVB pseudogene	2.15425	7.63254	14.2764	3.18298e-08	9.574e-07	9.35355
A_33_P3290343	1545	CYP1B1	cytochrome P450, family 1, subfamily B, polypeptide 1	2.1528	10.2087	15.1416	1.7597e-08	6.35153e-07	9.97976
A_32_P703	NA			2.1513	7.0627	11.1911	3.56234e-07	5.40618e-06	6.78575
A_23_P119266	1777	DNASE2	deoxyribonuclease II, lysosomal	2.1492	4.2564	6.56406	5.0064e-05	0.00022567	1.49916
A_33_P3252177	126272	EID2B	EP300 interacting inhibitor of differentiation 2B	2.1466	6.38132	7.84357	1.03136e-05	6.58012e-05	3.18691
A_24_P74559	27128	CYTH4	cytohesin 4	2.143	6.9937	20.1939	9.3414e-10	8.42932e-08	13.0454
A_33_P3321836	23654	PLXNB2	plexin B2	2.13407	7.1629	3.91856	0.00260796	0.00586632	-2.67433
A_24_P50950	283234	CCDC88B	coiled-coil domain containing 88B	2.13245	8.37445	7.76453	1.13087e-05	7.03859e-05	3.0884
A_23_P32064	26012	NSMF	NMDA receptor synaptonuclear signaling and neuronal migration factor	2.13066	6.74169	4.18327	0.0016815	0.00403322	-2.21739
A_23_P120953	253190	SERHL2	serine hydrolase-like 2	2.12913	7.55645	11.1292	3.76069e-07	5.60009e-06	6.72793
A_23_P129413	64180	DPEP3	dipeptidase 3	2.12839	7.3945	13.4331	5.85815e-08	1.51033e-06	8.70714
A_33_P3382746	3932	LCK	lymphocyte-specific protein tyrosine kinase	2.12684	5.22167	5.77035	0.000147969	0.000543037	0.345434
A_23_P85441	57549	IGSF9	immunoglobulin superfamily, member 9	2.12429	5.28418	11.4772	2.78223e-07	4.4817e-06	7.04943
A_24_P69095	8507	ENC1	ectodermal-neural cortex 1 (with BTB domain)	2.12297	4.57759	7.20041	2.22712e-05	0.000118616	2.3639
A_33_P3268334	5223	PGAM1	phosphoglycerate mutase 1 (brain)	2.11697	8.59058	16.842	5.98192e-09	3.11748e-07	11.1143
A_33_P3374559	91316	GUSBP11	glucuronidase, beta pseudogene 11	2.11387	7.32868	9.76903	1.32567e-06	1.38843e-05	5.38176
A_23_P39251	440503	PLIN5	perilipin 5	2.11278	6.16735	18.7027	2.05222e-09	1.44927e-07	12.2307
A_24_P931443	8111	GPR68	G protein-coupled receptor 68	2.11069	7.12636	18.525	2.26294e-09	1.55306e-07	12.1291
A_23_P137016	6303	SAT1	spermidine/spermine N1-acetyltransferase 1	2.10686	10.6561	24.4509	1.29764e-10	2.10769e-08	15.0575
A_33_P3849275	2273	FHL1	four and a half LIM domains 1	2.10564	7.39102	13.0876	7.59691e-08	1.77757e-06	8.43122
A_33_P3383606	375616	KCP	kielin/chordin-like protein	2.10335	10.3042	21.9496	3.95894e-10	4.46033e-08	13.9266
A_33_P3261084	3420	IDH3B	isocitrate dehydrogenase 3 (NAD+) beta	2.1013	7.47911	14.0307	3.78892e-08	1.09732e-06	9.16907
A_33_P3292694	643355	LOC643355	uncharacterized LOC643355	2.09834	4.34935	7.98738	8.73761e-06	5.78677e-05	3.36429
A_23_P209625	1545	CYP1B1	cytochrome P450, family 1, subfamily B, polypeptide 1	2.09766	12.5246	13.089	7.58876e-08	1.77757e-06	8.43236
A_24_P109417	374946	DRAXIN	dorsal inhibitory axon guidance protein	2.0973	4.90765	13.4299	5.87208e-08	1.51193e-06	8.70462
A_33_P3223121	28996	HIPK2	homeodomain interacting protein kinase 2	2.09713	4.97907	14.2679	3.2021e-08	9.60187e-07	9.34721
A_23_P203888	4327	MMP19	matrix metallopeptidase 19	2.0962	7.14457	12.0061	1.78634e-07	3.25398e-06	7.5217
A_24_P937790	100130274	CCDC166	coiled-coil domain containing 166	2.09604	4.63115	14.5215	2.68231e-08	8.52445e-07	9.53457
A_23_P45786	1298	COL9A2	collagen, type IX, alpha 2	2.09175	9.09827	13.6789	4.88654e-08	1.31552e-06	8.89949
A_23_P30972	10973	ASCC3	activating signal cointegrator 1 complex subunit 3	2.0896	10.2247	15.9593	1.03352e-08	4.43709e-07	10.5403
A_23_P153390	339390	CLEC4G	C-type lectin domain family 4, member G	2.08861	8.22119	25.8334	7.33816e-11	1.52158e-08	15.6285
A_33_P3393537	5724	PTAFR	platelet-activating factor receptor	2.08785	8.9463	7.55627	1.44623e-05	8.51076e-05	2.82537
A_24_P292470	7352	UCP3	uncoupling protein 3 (mitochondrial, proton carrier)	2.08508	9.02536	10.6716	5.65883e-07	7.39251e-06	6.29165
A_23_P38505	58191	CXCL16	chemokine (C-X-C motif) ligand 16	2.08506	4.95894	9.49526	1.73838e-06	1.68403e-05	5.09188
A_24_P15621	386757	SLC6A10P	solute carrier family 6 (neurotransmitter transporter), member 10, pseudogene	2.07925	6.03888	8.04234	8.20578e-06	5.52466e-05	3.43147
A_23_P207037	11314	CD300A	CD300a molecule	2.07647	6.6411	5.58167	0.000193891	0.000677263	0.0584571
A_33_P3229380	731275	LOC731275	uncharacterized LOC731275	2.07556	10.4068	14.1924	3.37735e-08	9.99358e-07	9.29082
A_33_P3374623	10347	ABCA7	ATP-binding cassette, sub-family A (ABC1), member 7	2.07537	10.7567	22.703	2.79438e-10	3.53671e-08	14.2816
A_33_P3410296	10570	DPYSL4	dihydropyrimidinase-like 4	2.07378	10.2465	15.8949	1.07676e-08	4.58234e-07	10.4972
A_33_P3549874	255177	LOC255177	uncharacterized LOC255177	2.07105	7.48519	8.14182	7.33008e-06	5.05737e-05	3.5522
A_24_P112032	89822	KCNK17	potassium channel, subfamily K, member 17	2.06811	8.42821	14.5933	2.55238e-08	8.23936e-07	9.58706
A_33_P3365932	100287171	WASH1	WAS protein family homolog 1	2.06569	8.11761	4.87856	0.000554982	0.00160045	-1.05408
A_33_P3303394	NA			2.06477	12.4675	4.50038	0.00100588	0.00261828	-1.67961
A_33_P3303176	386746	MRGPRG	MAS-related GPR, member G	2.06299	5.30609	7.7076	1.20895e-05	7.41695e-05	3.017
A_23_P75786	51296	SLC15A3	solute carrier family 15 (oligopeptide transporter), member 3	2.06218	9.58221	16.1804	8.98934e-09	4.05582e-07	10.687
A_23_P38784	27036	SIGLEC7	sialic acid binding Ig-like lectin 7	2.06074	6.55058	10.7457	5.29145e-07	7.02559e-06	6.36334
A_33_P3389779	NA			2.06038	6.23891	15.6775	1.23802e-08	4.97531e-07	10.3503
A_23_P19510	3120	HLA-DQB2	major histocompatibility complex, class II, DQ beta 2	2.05884	6.73117	19.2654	1.5146e-09	1.17614e-07	12.5459
A_33_P3298567	55657	ZNF692	zinc finger protein 692	2.05722	4.23684	6.40888	6.14719e-05	0.000267288	1.28029
A_33_P3401284	6023	RMRP	RNA component of mitochondrial RNA processing endoribonuclease	2.05587	11.8715	12.7256	1.00412e-07	2.15404e-06	8.13478
A_23_P125078	284129	SLC26A11	solute carrier family 26 (anion exchanger), member 11	2.05549	7.88065	21.7952	4.25796e-10	4.61066e-08	13.8522
A_33_P3309271	63915	BLOC1S5	biogenesis of lysosomal organelles complex-1, subunit 5, muted	2.05417	7.68959	26.69	5.23093e-11	1.22839e-08	15.9651
A_33_P3306163	3958	LGALS3	lectin, galactoside-binding, soluble, 3	2.05388	9.02405	11.6087	2.48805e-07	4.10623e-06	7.1686
A_33_P3262635	51816	CECR1	cat eye syndrome chromosome region, candidate 1	2.05193	8.91561	21.1723	5.74088e-10	5.85841e-08	13.5462
A_33_P3381292	NA			2.04923	7.751	10.635	5.85096e-07	7.5624e-06	6.25599
A_33_P3213419	100129447	LOC100129447	uncharacterized LOC100129447	2.04789	7.41559	10.8758	4.70701e-07	6.51131e-06	6.48833
A_23_P250516	NA			2.04781	8.33288	21.8072	4.23387e-10	4.61019e-08	13.858
A_23_P24884	6764	ST5	suppression of tumorigenicity 5	2.04723	4.2118	3.98112	0.0023492	0.00536728	-2.56576
A_24_P206343	64005	MYO1G	myosin IG	2.04691	9.52191	5.96105	0.000113167	0.000437384	0.630475
A_33_P3257628	25839	COG4	component of oligomeric golgi complex 4	2.04681	8.27785	16.8228	6.05187e-09	3.12056e-07	11.1021
A_33_P3243622	50717	DCAF8	DDB1 and CUL4 associated factor 8	2.04403	7.86513	8.39172	5.5456e-06	4.07116e-05	3.85069
A_32_P66020	92017	SNX29	sorting nexin 29	2.04361	8.09159	16.874	5.86747e-09	3.09051e-07	11.1346
A_33_P3333146	23108	RAP1GAP2	RAP1 GTPase activating protein 2	2.04345	3.69391	5.20479	0.000337726	0.00106446	-0.5295
A_23_P134851	9046	DOK2	docking protein 2, 56kDa	2.04113	7.46645	5.02782	0.000441331	0.00132318	-0.812297
A_33_P3306526	NA			2.03981	13.0142	7.24997	2.09529e-05	0.000113097	2.4291
A_33_P3395008	55289	ACOXL	acyl-CoA oxidase-like	2.03919	4.52984	7.17439	2.29988e-05	0.000121581	2.32955
A_23_P93383	5863	RGL2	ral guanine nucleotide dissociation stimulator-like 2	2.03635	8.93299	5.93355	0.000117592	0.000451041	0.589681
A_24_P169634	8512	MBL1P	mannose-binding lectin (protein A) 1, pseudogene	2.03532	5.22154	8.30923	6.07624e-06	4.36696e-05	3.75291
A_33_P3353906	NA			2.03142	6.71834	6.44617	5.84963e-05	0.000256329	1.33318
A_24_P34545	84289	ING5	inhibitor of growth family, member 5	2.03076	9.0122	15.7035	1.21739e-08	4.92284e-07	10.368
A_33_P3222341	26207	PITPNC1	phosphatidylinositol transfer protein, cytoplasmic 1	2.03042	3.9859	4.44257	0.00110354	0.002832	-1.77679
A_33_P3228564	79930	DOK3	docking protein 3	2.02922	6.49422	10.3482	7.62253e-07	9.22227e-06	5.97338
A_33_P3367077	100507172	LOC100507172	Krueppel-like factor 16-like	2.0284	5.70617	19.4981	1.33914e-09	1.07412e-07	12.6734
A_23_P105545	6843	VAMP1	vesicle-associated membrane protein 1 (synaptobrevin 1)	2.02725	4.69622	7.02239	2.77953e-05	0.000141525	2.1272
A_33_P3322400	654780	LOC654780	SFPQ	2.02627	5.85813	15.4256	1.45846e-08	5.56298e-07	10.1777
A_24_P376322	4152	MBD1	methyl-CpG binding domain protein 1	2.02556	4.46475	20.2946	8.87599e-10	8.0842e-08	13.0981
A_23_P79094	11026	LILRA3	leukocyte immunoglobulin-like receptor, subfamily A (without TM domain), member 3	2.02255	5.90042	16.042	9.80761e-09	4.29573e-07	10.5954
A_33_P3213235	339390	CLEC4G	C-type lectin domain family 4, member G	2.0214	6.23425	14.9414	2.01271e-08	7.00531e-07	9.83799
A_23_P81859	85235	HIST1H2AH	histone cluster 1, H2ah	2.02076	12.5125	17.6017	3.81591e-09	2.28849e-07	11.5846
A_33_P3422170	220988	HNRNPA3	heterogeneous nuclear ribonucleoprotein A3	2.02073	7.873	4.37989	0.0012208	0.00308581	-1.88261
A_23_P379649	90427	BMF	Bcl2 modifying factor	2.01831	8.98556	9.17031	2.41805e-06	2.1501e-05	4.73883
A_33_P3389704	1066	CES1	carboxylesterase 1	2.01818	7.62835	9.80798	1.27618e-06	1.35259e-05	5.42245
A_33_P3319937	NA			2.0162	12.5508	8.21926	6.71837e-06	4.73761e-05	3.64543
A_23_P310931	1269	CNR2	cannabinoid receptor 2 (macrophage)	2.01482	5.19337	11.5929	2.52157e-07	4.15452e-06	7.15433
A_33_P3812815	5310	PKD1	polycystic kidney disease 1 (autosomal dominant)	2.01459	11.222	17.8092	3.38549e-09	2.07081e-07	11.7095
A_33_P3287879	8357	HIST1H3H	histone cluster 1, H3h	2.01326	9.89519	9.01233	2.84846e-06	2.44506e-05	4.56356
A_24_P405621	11188	NISCH	nischarin	2.01265	9.37553	6.1787	8.3839e-05	0.00034258	0.949698
A_33_P3283626	55599	RNPC3	RNA-binding region (RNP1, RRM) containing 3	2.01159	8.06266	14.6025	2.53621e-08	8.22516e-07	9.59378
A_33_P3390086	NA			2.01119	7.32606	5.31664	0.000285842	0.000925012	-0.352972
A_24_P816384	388165	UBE2Q2P1	ubiquitin-conjugating enzyme E2Q family member 2 pseudogene 1	2.01083	9.07784	18.8854	1.85777e-09	1.3375e-07	12.3341
A_33_P3882624	25913	POT1	protection of telomeres 1	2.01047	6.77104	9.00388	2.87372e-06	2.45989e-05	4.55411
A_33_P3374758	1783	DYNC1LI2	dynein, cytoplasmic 1, light intermediate chain 2	2.00961	6.57696	9.40255	1.9082e-06	1.80548e-05	4.99217
A_23_P142205	11027	LILRA2	leukocyte immunoglobulin-like receptor, subfamily A (with TM domain), member 2	2.00959	5.7085	4.64179	0.000803446	0.00217228	-1.44361
A_33_P3347928	57018	CCNL1	cyclin L1	2.00883	10.441	16.2007	8.87521e-09	4.03232e-07	10.7004
A_23_P114947	5997	RGS2	regulator of G-protein signaling 2, 24kDa	2.0084	4.48119	9.95479	1.10688e-06	1.2134e-05	5.57464
A_33_P3250343	100133161	LINC01001	long intergenic non-protein coding RNA 1001	2.00769	13.9376	8.44964	5.20305e-06	3.87515e-05	3.91891
A_23_P42128	89822	KCNK17	potassium channel, subfamily K, member 17	2.00741	8.7216	20.7248	7.15343e-10	6.97138e-08	13.3202
A_33_P3316403	NA			2.00685	4.8363	12.8483	9.12817e-08	2.01492e-06	8.23612
A_33_P3238976	57570	TRMT5	tRNA methyltransferase 5	2.0044	11.1022	18.3985	2.42728e-09	1.64609e-07	12.0562
A_23_P101829	9170	LPAR2	lysophosphatidic acid receptor 2	2.00212	6.40693	3.62892	0.00425554	0.00887014	-3.18103
A_33_P3356926	10307	APBB3	amyloid beta (A4) precursor protein-binding, family B, member 3	1.99998	5.10417	5.67245	0.000170142	0.0006081	0.197138
A_33_P3209497	NA			1.99953	5.42672	10.8696	4.73342e-07	6.51548e-06	6.48235
A_24_P59220	728378	POTEF	POTE ankyrin domain family, member F	1.9967	10.1173	15.1191	1.78636e-08	6.4197e-07	9.9639
A_33_P3289391	NA			1.99433	7.36573	5.17575	0.000352778	0.00110263	-0.575621
A_33_P3247180	200014	CC2D1B	coiled-coil and C2 domain containing 1B	1.99358	5.4687	5.4934	0.000220405	0.000749724	-0.0774987
A_33_P3393341	64900	LPIN3	lipin 3	1.99316	10.0434	16.3083	8.29842e-09	3.86948e-07	10.771
A_24_P83615	22861	NLRP1	NLR family, pyrin domain containing 1	1.99242	5.26226	6.99975	2.85977e-05	0.000145005	2.09681
A_23_P11005	11173	ADAMTS7	ADAM metallopeptidase with thrombospondin type 1 motif, 7	1.99063	14.4399	12.0247	1.7593e-07	3.2319e-06	7.53795
A_33_P3327519	26821	SNORA74A	small nucleolar RNA, H/ACA box 74A	1.99061	8.40337	11.8455	2.03998e-07	3.56283e-06	7.38025
A_24_P37887	285601	GPR150	G protein-coupled receptor 150	1.98759	12.0581	6.79494	3.7099e-05	0.000178322	1.81894
A_24_P229531	64859	NABP1	nucleic acid binding protein 1	1.98758	7.61034	20.1582	9.51285e-10	8.49538e-08	13.0267
A_23_P167389	64411	ARAP3	ArfGAP with RhoGAP domain, ankyrin repeat and PH domain 3	1.98754	7.75793	25.5117	8.35644e-11	1.65438e-08	15.4988
A_23_P258393	132160	PPM1M	protein phosphatase, Mg2+/Mn2+ dependent, 1M	1.98548	4.6839	11.1371	3.73459e-07	5.58213e-06	6.73536
A_33_P3309621	284367	SIGLEC17P	sialic acid binding Ig-like lectin 17, pseudogene	1.98283	5.83553	13.0876	7.59679e-08	1.77757e-06	8.43124
A_23_P208493	10288	LILRB2	leukocyte immunoglobulin-like receptor, subfamily B (with TM and ITIM domains), member 2	1.97953	10.5232	24.2996	1.38376e-10	2.17507e-08	14.9929
A_33_P3413808	80336	PABPC1L	poly(A) binding protein, cytoplasmic 1-like	1.97882	6.0468	7.39488	1.75585e-05	9.89684e-05	2.61799
A_33_P3255949	1890	TYMP	thymidine phosphorylase	1.97783	13.6695	17.4334	4.20873e-09	2.43869e-07	11.4822
A_33_P3318946	60484	HAPLN2	hyaluronan and proteoglycan link protein 2	1.97744	8.76671	5.41476	0.000247293	0.000822525	-0.199518
A_23_P40956	51738	GHRL	ghrelin/obestatin prepropeptide	1.97678	8.10397	16.4355	7.66906e-09	3.66367e-07	10.8538
A_33_P3323136	219670	ENKUR	enkurin, TRPC channel interacting protein	1.97452	4.67908	6.46851	5.67882e-05	0.000249912	1.36478
A_32_P87697	3122	HLA-DRA	major histocompatibility complex, class II, DR alpha	1.97021	10.8892	10.6407	5.82023e-07	7.52791e-06	6.26161
A_24_P89457	1026	CDKN1A	cyclin-dependent kinase inhibitor 1A (p21, Cip1)	1.97012	6.56847	14.3142	3.09963e-08	9.41041e-07	9.38163
A_32_P203786	89838	ULK4P1	unc-51-like kinase 4 (C. elegans) pseudogene 1	1.96998	7.55479	8.90953	3.1728e-06	2.64474e-05	4.44818
A_33_P3323298	3725	JUN	jun proto-oncogene	1.96627	5.52426	9.52235	1.69189e-06	1.65546e-05	5.12087
A_24_P754817	79631	EFTUD1	elongation factor Tu GTP binding domain containing 1	1.96318	4.3753	4.64428	0.00080029	0.00216465	-1.43947
A_33_P3281003	NA			1.96242	6.26835	13.8194	4.4115e-08	1.22514e-06	9.0079
A_23_P93258	8358	HIST1H3B	histone cluster 1, H3b	1.96074	11.3539	10.8593	4.77696e-07	6.5565e-06	6.47258
A_24_P109432	65065	NBEAL1	neurobeachin-like 1	1.96044	7.05203	9.04718	2.74685e-06	2.37425e-05	4.60243
A_33_P3301620	140545	RNF32	ring finger protein 32	1.95981	9.93701	15.0516	1.86893e-08	6.59915e-07	9.91622
A_33_P3312504	23550	PSD4	pleckstrin and Sec7 domain containing 4	1.95968	7.70751	15.7979	1.14572e-08	4.75372e-07	10.4319
A_33_P3318237	5526	PPP2R5B	protein phosphatase 2, regulatory subunit B', beta	1.9592	6.03806	12.8098	9.40491e-08	2.05736e-06	8.20437
A_33_P3305915	26088	GGA1	golgi-associated, gamma adaptin ear containing, ARF binding protein 1	1.95735	6.1103	3.82334	0.00306031	0.00673175	-2.84024
A_24_P148499	841	CASP8	caspase 8, apoptosis-related cysteine peptidase	1.95407	5.45931	17.6839	3.63869e-09	2.19572e-07	11.6342
A_24_P382319	634	CEACAM1	carcinoembryonic antigen-related cell adhesion molecule 1 (biliary glycoprotein)	1.95158	4.80933	5.36083	0.000267743	0.000875602	-0.283699
A_32_P86180	NA			1.95082	6.64735	10.0944	9.6829e-07	1.10067e-05	5.71766
A_33_P3329149	8621	CDK13	cyclin-dependent kinase 13	1.95048	5.52268	12.9739	8.28633e-08	1.9001e-06	8.33894
A_23_P120822	51733	UPB1	ureidopropionase, beta	1.94995	5.77192	11.1114	3.81969e-07	5.65296e-06	6.71132
A_23_P54469	64843	ISL2	ISL LIM homeobox 2	1.94993	4.93249	4.18855	0.00166698	0.00400486	-2.20833
A_33_P3347417	23013	SPEN	spen homolog, transcriptional regulator (Drosophila)	1.94739	9.99306	9.3491	2.01424e-06	1.87935e-05	4.93432
A_23_P48997	9051	PSTPIP1	proline-serine-threonine phosphatase interacting protein 1	1.94434	8.00382	16.0186	9.95377e-09	4.32091e-07	10.5798
A_23_P21134	1649	DDIT3	DNA-damage-inducible transcript 3	1.94403	6.81356	13.83	4.37755e-08	1.22239e-06	9.01608
A_33_P3321682	NA			1.94283	10.891	4.6354	0.000811597	0.00219098	-1.45422
A_33_P3336287	55176	SEC61A2	Sec61 alpha 2 subunit (S. cerevisiae)	1.94276	6.21087	9.80896	1.27497e-06	1.35203e-05	5.42347
A_33_P3257457	138474	TAF1L	TAF1 RNA polymerase II, TATA box binding protein (TBP)-associated factor, 210kDa-like	1.93726	5.68528	5.40707	0.000250105	0.000830175	-0.211496
A_23_P59069	8348	HIST1H2BO	histone cluster 1, H2bo	1.93405	10.9781	15.9822	1.01865e-08	4.4121e-07	10.5555
A_23_P131060	11283	CYP4F8	cytochrome P450, family 4, subfamily F, polypeptide 8	1.9307	4.21229	3.75401	0.00344051	0.00740094	-2.96147
A_23_P255444	27071	DAPP1	dual adaptor of phosphotyrosine and 3-phosphoinositides	1.92955	7.20478	11.707	2.29018e-07	3.86958e-06	7.25695
A_23_P89570	84225	ZMYND15	zinc finger, MYND-type containing 15	1.92898	5.22725	10.3402	7.67958e-07	9.27402e-06	5.96542
A_33_P3319585	401720	FIGNL2	fidgetin-like 2	1.92845	4.90567	4.822	0.000605826	0.0017193	-1.14647
A_33_P3224800	NA			1.9281	8.83419	8.50167	4.91479e-06	3.70147e-05	3.9799
A_24_P140788	221472	FGD2	FYVE, RhoGEF and PH domain containing 2	1.92729	5.61579	14.734	2.31722e-08	7.70363e-07	9.6892
A_33_P3396951	665	BNIP3L	BCL2/adenovirus E1B 19kDa interacting protein 3-like	1.92708	7.83227	13.5929	5.20481e-08	1.38042e-06	8.83258
A_32_P216602	NA			1.92436	8.24964	10.0554	1.00497e-06	1.13224e-05	5.67791
A_32_P80089	283788	LOC283788	FSHD region gene 1 pseudogene	1.92415	11.9252	18.7613	1.98757e-09	1.41706e-07	12.264
A_33_P3335682	94274	PPP1R14A	protein phosphatase 1, regulatory (inhibitor) subunit 14A	1.92369	9.05022	7.86296	1.00843e-05	6.4633e-05	3.21095
A_33_P3424222	3119	HLA-DQB1	major histocompatibility complex, class II, DQ beta 1	1.92019	9.38232	14.8092	2.20134e-08	7.47498e-07	9.74339
A_33_P3237266	3423	IDS	iduronate 2-sulfatase	1.91928	5.35279	9.41352	1.88721e-06	1.79283e-05	5.00401
A_23_P50674	113177	IZUMO4	IZUMO family member 4	1.91695	5.65245	18.0654	2.92594e-09	1.86371e-07	11.8616
A_33_P3287028	989	SEPT7	septin 7	1.91668	9.53962	9.58587	1.58813e-06	1.58016e-05	5.18857
A_33_P3232798	80223	RAB11FIP1	RAB11 family interacting protein 1 (class I)	1.91664	8.52487	16.0782	9.58598e-09	4.24637e-07	10.6194
A_33_P3381361	NA			1.91583	4.6498	4.35227	0.00127656	0.00320307	-1.92937
A_24_P86389	8336	HIST1H2AM	histone cluster 1, H2am	1.91453	12.3591	13.2598	6.66868e-08	1.63496e-06	8.56961
A_23_P215669	246721	POLR2J2	polymerase (RNA) II (DNA directed) polypeptide J2	1.91424	7.78167	10.7387	5.32514e-07	7.0607e-06	6.35657
A_33_P3308903	142678	MIB2	mindbomb E3 ubiquitin protein ligase 2	1.91098	8.75447	10.5375	6.39717e-07	8.07271e-06	6.16064
A_33_P3214432	92092	ZC3HAV1L	zinc finger CCCH-type, antiviral 1-like	1.91014	9.31507	6.6098	4.71523e-05	0.000215941	1.56307
A_23_P317207	127002	ATXN7L2	ataxin 7-like 2	1.9083	7.23987	9.95298	1.10881e-06	1.21483e-05	5.57278
A_33_P3324454	1200	TPP1	tripeptidyl peptidase I	1.90795	10.243	9.37049	1.97106e-06	1.84969e-05	4.9575
A_33_P3306327	NA			1.90409	9.12219	5.98501	0.000109457	0.000425296	0.665928
A_33_P3339066	55599	RNPC3	RNA-binding region (RNP1, RRM) containing 3	1.90405	12.5473	14.1531	3.47272e-08	1.01938e-06	9.26134
A_33_P3369393	653361	NCF1	neutrophil cytosolic factor 1	1.90334	12.4623	13.9248	4.08805e-08	1.15646e-06	9.08858
A_33_P3362891	3181	HNRNPA2B1	heterogeneous nuclear ribonucleoprotein A2/B1	1.90095	12.2162	15.8144	1.13362e-08	4.72651e-07	10.4431
A_33_P3214119	9520	NPEPPS	aminopeptidase puromycin sensitive	1.90079	6.47162	5.71364	0.000160408	0.000580142	0.259696
A_33_P3243554	23157	SEPT6	septin 6	1.89961	8.87685	6.873	3.3575e-05	0.000164714	1.92548
A_33_P3709317	677811	SNORA28	small nucleolar RNA, H/ACA box 28	1.89828	11.2164	14.1848	3.39566e-08	1.0028e-06	9.28509
A_33_P3441583	NA			1.89761	12.6575	10.8869	4.66079e-07	6.47033e-06	6.49886
A_33_P3372788	284565	NBPF15	neuroblastoma breakpoint family, member 15	1.89481	9.71275	11.1418	3.71929e-07	5.57208e-06	6.73974
A_24_P173566	NA			1.89363	3.77322	5.48176	0.000224178	0.000760171	-0.0954962
A_23_P206759	9798	IST1	increased sodium tolerance 1 homolog (yeast)	1.89077	5.65828	4.12385	0.00185417	0.00437579	-2.31937
A_33_P3414695	50809	HP1BP3	heterochromatin protein 1, binding protein 3	1.88981	11.277	23.2131	2.22112e-10	3.09227e-08	14.5147
A_23_P151791	1241	LTB4R	leukotriene B4 receptor	1.88975	6.88444	3.86802	0.00283865	0.00630395	-2.7623
A_33_P3260021	NA			1.88845	5.49493	9.91312	1.15231e-06	1.25425e-05	5.53164
A_24_P45446	115361	GBP4	guanylate binding protein 4	1.88604	7.71972	18.0857	2.89251e-09	1.85454e-07	11.8736
A_33_P3325110	9580	SOX13	SRY (sex determining region Y)-box 13	1.8833	7.59467	10.2789	8.13302e-07	9.64237e-06	5.90411
A_33_P3341787	3423	IDS	iduronate 2-sulfatase	1.88249	5.6781	15.4117	1.47186e-08	5.58133e-07	10.1681
A_23_P11543	2517	FUCA1	fucosidase, alpha-L- 1, tissue	1.88161	11.8198	15.071	1.84482e-08	6.54961e-07	9.92992
A_23_P70095	972	CD74	CD74 molecule, major histocompatibility complex, class II invariant chain	1.88083	8.86507	14.498	2.72634e-08	8.6125e-07	9.51735
A_24_P333326	4253	CTAGE5	CTAGE family, member 5	1.8807	7.21984	6.08081	9.58723e-05	0.000381434	0.806923
A_23_P8013	8340	HIST1H2BL	histone cluster 1, H2bl	1.88068	11.7824	16.7523	6.31619e-09	3.24826e-07	11.0573
A_24_P315500	100130557	LOC100130557	uncharacterized LOC100130557	1.8806	8.82295	6.83404	3.52866e-05	0.000171215	1.8724
A_33_P3242703	NA			1.88054	5.30936	8.36625	5.70385e-06	4.16537e-05	3.82058
A_23_P169873	7221	TRPC2	transient receptor potential cation channel, subfamily C, member 2, pseudogene	1.8791	4.53459	4.61774	0.000834582	0.0022437	-1.48357
A_23_P381261	196883	ADCY4	adenylate cyclase 4	1.87885	8.57515	16.8239	6.04785e-09	3.12056e-07	11.1028
A_33_P3269879	64760	FAM160B2	family with sequence similarity 160, member B2	1.87819	5.69014	7.43525	1.67222e-05	9.5246e-05	2.67015
A_33_P3313411	115703	ARHGAP33	Rho GTPase activating protein 33	1.87666	10.171	7.82507	1.05378e-05	6.68596e-05	3.16391
A_33_P3319940	546	ATRX	alpha thalassemia/mental retardation syndrome X-linked	1.87613	7.64479	9.20408	2.33551e-06	2.09873e-05	4.77599
A_24_P15640	29128	UHRF1	ubiquitin-like with PHD and ring finger domains 1	1.87592	7.61988	7.40228	1.74018e-05	9.8284e-05	2.62757
A_33_P3245922	4216	MAP3K4	mitogen-activated protein kinase kinase kinase 4	1.87571	10.827	15.4752	1.41192e-08	5.42796e-07	10.2119
A_32_P472875	100132234	LINC00543	long intergenic non-protein coding RNA 543	1.8741	6.46327	11.0678	3.96934e-07	5.80546e-06	6.6703
A_24_P21770	219539	YPEL4	yippee-like 4 (Drosophila)	1.86706	4.18178	5.34761	0.000273024	0.000889586	-0.304384
A_33_P3365963	NA			1.86609	7.92847	6.19873	8.15827e-05	0.00033547	0.978748
A_33_P3366493	NA			1.8655	3.77018	3.86904	0.00283383	0.00629448	-2.76053
A_33_P3419321	26038	CHD5	chromodomain helicase DNA binding protein 5	1.86425	3.99016	7.23076	2.14535e-05	0.00011513	2.40387
A_33_P3399468	NA			1.86383	9.99537	11.4997	2.72943e-07	4.41854e-06	7.06987
A_23_P76529	3695	ITGB7	integrin, beta 7	1.86205	13.2294	15.2322	1.65688e-08	6.08592e-07	10.0433
A_33_P3417176	NA			1.86183	14.1306	7.84021	1.0354e-05	6.59943e-05	3.18272
A_33_P3420266	441430	ANKRD20A2	ankyrin repeat domain 20 family, member A2	1.85823	6.19533	8.41804	5.38696e-06	3.97416e-05	3.88174
A_33_P3301316	93550	ZFAND4	zinc finger, AN1-type domain 4	1.85785	4.90644	8.08646	7.80417e-06	5.30743e-05	3.48515
A_33_P3330125	56616	DIABLO	diablo, IAP-binding mitochondrial protein	1.85766	13.0039	5.42791	0.000242564	0.000810249	-0.179052
A_32_P49668	NA			1.85761	6.6933	14.3552	3.01179e-08	9.24455e-07	9.41204
A_33_P3229122	8343	HIST1H2BF	histone cluster 1, H2bf	1.85759	7.75509	7.45499	1.6329e-05	9.34984e-05	2.69559
A_24_P212539	130589	GALM	galactose mutarotase (aldose 1-epimerase)	1.85696	7.82446	19.3013	1.486e-09	1.15855e-07	12.5656
A_33_P3234292	51744	CD244	CD244 molecule, natural killer cell receptor 2B4	1.85599	5.03043	8.26849	6.35836e-06	4.52964e-05	3.70435
A_33_P3325280	NA			1.85582	7.96515	15.1053	1.8029e-08	6.44778e-07	9.95417
A_23_P78526	56971	CEACAM19	carcinoembryonic antigen-related cell adhesion molecule 19	1.85418	7.36099	10.5372	6.39902e-07	8.07271e-06	6.16033
A_23_P112026	3620	IDO1	indoleamine 2,3-dioxygenase 1	1.85322	3.55701	4.75877	0.000668566	0.00186051	-1.25026
A_33_P3290573	55603	FAM46A	family with sequence similarity 46, member A	1.8521	7.47289	11.2737	3.31503e-07	5.15077e-06	6.86253
A_23_P33759	9249	DHRS3	dehydrogenase/reductase (SDR family) member 3	1.8516	9.48297	13.6993	4.81449e-08	1.30152e-06	8.91524
A_33_P3329419	1759	DNM1	dynamin 1	1.85123	13.7187	9.21402	2.3118e-06	2.08123e-05	4.78691
A_33_P3352307	6195	RPS6KA1	ribosomal protein S6 kinase, 90kDa, polypeptide 1	1.85116	6.65536	4.94995	0.000497175	0.00146138	-0.938068
A_24_P398432	116985	ARAP1	ArfGAP with RhoGAP domain, ankyrin repeat and PH domain 1	1.85048	7.53669	4.06983	0.00202729	0.00473277	-2.41239
A_33_P3421108	NA			1.84837	9.36524	3.96878	0.00239802	0.00546665	-2.58714
A_23_P83714	286075	ZNF707	zinc finger protein 707	1.8463	9.7074	18.8835	1.85964e-09	1.3375e-07	12.333
A_33_P3350202	27304	MOCS3	molybdenum cofactor synthesis 3	1.84614	8.47313	10.8811	4.68465e-07	6.48959e-06	6.49341
A_24_P309317	5660	PSAP	prosaposin	1.84574	7.64104	3.81326	0.00311274	0.00682336	-2.85784
A_23_P74278	5142	PDE4B	phosphodiesterase 4B, cAMP-specific	1.84554	4.6028	7.88392	9.84254e-06	6.35656e-05	3.23691
A_33_P3216316	90933	TRIM41	tripartite motif containing 41	1.84367	5.79956	13.3235	6.35702e-08	1.58852e-06	8.62041
A_23_P109133	551	AVP	arginine vasopressin	1.84331	6.04975	9.15705	2.45132e-06	2.17176e-05	4.72422
A_23_P162120	4926	NUMA1	nuclear mitotic apparatus protein 1	1.83934	6.99308	4.63808	0.00080817	0.00218293	-1.44977
A_33_P3218760	26019	UPF2	UPF2 regulator of nonsense transcripts homolog (yeast)	1.83798	13.5174	16.7473	6.33522e-09	3.24947e-07	11.0542
A_23_P24716	54972	TMEM132A	transmembrane protein 132A	1.83789	6.66644	9.76904	1.32566e-06	1.38843e-05	5.38177
A_33_P3410895	NA			1.83636	13.9901	20.0007	1.03114e-09	8.9324e-08	12.9435
A_33_P3238455	6431	SRSF6	serine/arginine-rich splicing factor 6	1.83589	7.17947	7.39055	1.76509e-05	9.93166e-05	2.61238
A_24_P292964	80279	CDK5RAP3	CDK5 regulatory subunit associated protein 3	1.83534	10.8567	5.64262	0.000177583	0.00062978	0.151698
A_23_P67952	10408	MYCNOS	MYCN opposite strand/antisense RNA	1.83444	6.04432	6.76178	3.87151e-05	0.000183913	1.77343
A_33_P3372705	23380	SRGAP2	SLIT-ROBO Rho GTPase activating protein 2	1.83258	11.591	18.5606	2.21888e-09	1.53362e-07	12.1496
A_23_P25566	1880	GPR183	G protein-coupled receptor 183	1.832	9.70038	21.8523	4.1445e-10	4.56387e-08	13.8798
A_33_P3346680	NA			1.83058	6.29666	7.72873	1.17931e-05	7.26255e-05	3.04354
A_33_P3369239	9444	QKI	QKI, KH domain containing, RNA binding	1.82968	9.20651	14.9765	1.96559e-08	6.89448e-07	9.863
A_23_P89155	1018	CDK3	cyclin-dependent kinase 3	1.82772	6.81184	13.5548	5.35325e-08	1.4062e-06	8.80276
A_23_P129157	79661	NEIL1	nei endonuclease VIII-like 1 (E. coli)	1.82725	9.43293	13.7305	4.70604e-08	1.28287e-06	8.93939
A_23_P24384	283234	CCDC88B	coiled-coil domain containing 88B	1.827	13.642	20.6976	7.25068e-10	6.98745e-08	13.3063
A_33_P3411773	100130285	LOC100130285	uncharacterized LOC100130285	1.82641	7.82587	19.8689	1.10364e-09	9.30892e-08	12.8733
A_33_P3331831	400169	DKFZp451A211	uncharacterized LOC400169	1.825	4.33849	6.40622	6.16899e-05	0.000267974	1.27652
A_23_P256663	8484	GALR3	galanin receptor 3	1.82473	11.2547	4.51643	0.000980416	0.00256492	-1.6527
A_33_P3408844	100133091	LOC100133091	uncharacterized LOC100133091	1.82312	6.88995	16.2984	8.35006e-09	3.87502e-07	10.7644
A_33_P3263379	692086	SNORD17	small nucleolar RNA, C/D box 17	1.82235	8.87525	17.2538	4.67736e-09	2.61222e-07	11.3719
A_23_P98686	80162	ATHL1	ATH1, acid trehalase-like 1 (yeast)	1.82123	10.7461	16.9623	5.56382e-09	2.95576e-07	11.1902
A_33_P3263512	NA			1.82054	11.7007	10.6168	5.94873e-07	7.64316e-06	6.23828
A_33_P3351811	NA			1.81982	6.72264	15.1631	1.7347e-08	6.27514e-07	9.99485
A_33_P3295550	80312	TET1	tet methylcytosine dioxygenase 1	1.81967	9.03531	9.53473	1.6711e-06	1.6417e-05	5.1341
A_23_P104224	29974	A1CF	APOBEC1 complementation factor	1.81897	4.2546	7.44476	1.65315e-05	9.44082e-05	2.68241
A_23_P54953	29115	SAP30BP	SAP30 binding protein	1.8139	7.2236	11.0078	4.18531e-07	6.00706e-06	6.61374
A_33_P3299232	96610	LOC96610	BMS1 homolog, ribosome assembly protein (yeast) pseudogene	1.81352	4.53673	6.45569	5.77616e-05	0.000253451	1.34666
A_33_P3399028	11011	TLK2	tousled-like kinase 2	1.81323	9.76434	11.8855	1.9734e-07	3.47458e-06	7.4156
A_24_P340853	84875	PARP10	poly (ADP-ribose) polymerase family, member 10	1.8132	4.43053	8.47978	5.03391e-06	3.77659e-05	3.95427
A_33_P3386506	4795	NFKBIL1	nuclear factor of kappa light polypeptide gene enhancer in B-cells inhibitor-like 1	1.81296	12.7872	5.98861	0.000108909	0.000423788	0.671261
A_33_P3400217	6521	SLC4A1	solute carrier family 4 (anion exchanger), member 1	1.81167	5.20696	10.9046	4.58737e-07	6.39117e-06	6.51582
A_32_P171181	100132406	NBPF10	neuroblastoma breakpoint family, member 10	1.81124	8.39922	8.67854	4.05727e-06	3.19129e-05	4.18506
A_33_P3382303	752	FMNL1	formin-like 1	1.81058	5.93949	5.26158	0.000310233	0.000990837	-0.439658
A_33_P3248842	387097	C6orf147	chromosome 6 open reading frame 147	1.80658	4.36184	12.3586	1.34221e-07	2.64252e-06	7.82607
A_23_P23048	6280	S100A9	S100 calcium binding protein A9	1.80588	5.41724	7.64657	1.29917e-05	7.85423e-05	2.94003
A_33_P3303572	NA			1.80481	4.85381	6.36961	6.47815e-05	0.000278609	1.2244
A_33_P3293798	386677	KRTAP10-1	keratin associated protein 10-1	1.80453	6.76133	4.67259	0.000765353	0.00208549	-1.39253
A_33_P3319113	55066	PDPR	pyruvate dehydrogenase phosphatase regulatory subunit	1.80439	6.32005	12.9049	8.73752e-08	1.95078e-06	8.2826
A_33_P3341722	91522	COL23A1	collagen, type XXIII, alpha 1	1.80282	10.8876	19.6668	1.22577e-09	9.99274e-08	12.7649
A_33_P3233125	5662	PSD	pleckstrin and Sec7 domain containing	1.80229	6.80665	7.38015	1.78747e-05	0.00010027	2.59891
A_23_P8640	2852	GPER1	G protein-coupled estrogen receptor 1	1.80101	5.44854	9.33343	2.04654e-06	1.89857e-05	4.9173
A_33_P3309365	163742	SLC25A3P1	solute carrier family 25 (mitochondrial carrier; phosphate carrier), member 3 pseudogene 1	1.7999	7.45169	10.1395	9.27636e-07	1.06544e-05	5.76351
A_33_P3242833	5586	PKN2	protein kinase N2	1.79948	9.59161	12.0283	1.75419e-07	3.22782e-06	7.54105
A_33_P3353073	50619	DEF6	differentially expressed in FDCP 6 homolog (mouse)	1.79875	5.24317	8.24044	6.56086e-06	4.64393e-05	3.67081
A_33_P3217213	9260	PDLIM7	PDZ and LIM domain 7 (enigma)	1.79858	7.58162	9.60845	1.55291e-06	1.55606e-05	5.21256
A_33_P3325262	6535	SLC6A8	solute carrier family 6 (neurotransmitter transporter), member 8	1.79802	6.48302	8.21166	6.77588e-06	4.77127e-05	3.63631
A_23_P138194	4688	NCF2	neutrophil cytosolic factor 2	1.79221	6.87035	13.9758	3.9408e-08	1.13122e-06	9.12744
A_33_P3411388	340260	UNCX	UNC homeobox	1.79025	13.4372	10.1901	8.84232e-07	1.02526e-05	5.81473
A_33_P3253501	440689	HIST2H2BF	histone cluster 2, H2bf	1.78778	10.2718	12.6377	1.07568e-07	2.28901e-06	8.06157
A_33_P3289976	NA			1.78732	13.0691	9.03936	2.76931e-06	2.39258e-05	4.59371
A_23_P170186	26873	OPLAH	5-oxoprolinase (ATP-hydrolysing)	1.78701	11.0317	12.5004	1.19878e-07	2.45434e-06	7.94632
A_23_P114903	3310	HSPA6	heat shock 70kDa protein 6 (HSP70B')	1.78634	5.31465	14.7328	2.31917e-08	7.70363e-07	9.68831
A_33_P3269408	399823	FOXI2	forkhead box I2	1.78621	12.838	3.69152	0.00382526	0.00810429	-3.07104
A_32_P2634	NA			1.78621	6.3935	10.8439	4.84354e-07	6.6064e-06	6.4578
A_24_P212072	84250	ANKRD32	ankyrin repeat domain 32	1.7833	9.67691	14.5617	2.60873e-08	8.35426e-07	9.56397
A_33_P3409277	NA			1.78287	4.43933	7.22944	2.14885e-05	0.000115285	2.40213
A_33_P3299599	1482	NKX2-5	NK2 homeobox 5	1.78234	13.1245	4.88602	0.000548621	0.00158652	-1.04193
A_33_P3248024	NA			1.78183	5.5441	9.81515	1.26729e-06	1.34784e-05	5.42993
A_23_P397376	4094	MAF	v-maf avian musculoaponeurotic fibrosarcoma oncogene homolog	1.78172	4.25268	6.74027	3.98034e-05	0.000187983	1.74384
A_33_P3354404	353323	KRTAP12-2	keratin associated protein 12-2	1.78143	5.51926	7.69499	1.22702e-05	7.51126e-05	3.00113
A_33_P3228023	59342	SCPEP1	serine carboxypeptidase 1	1.77768	8.01736	15.1971	1.69595e-08	6.16711e-07	10.0187
A_23_P332908	196441	ZFC3H1	zinc finger, C3H1-type containing	1.77649	9.93813	8.20568	6.82155e-06	4.79623e-05	3.62912
A_33_P3297525	NA			1.77625	6.57548	5.68123	0.000168016	0.000602318	0.210491
A_23_P153372	84941	HSH2D	hematopoietic SH2 domain containing	1.77418	8.01371	9.02594	2.80831e-06	2.41877e-05	4.57875
A_23_P43238	93100	NAPRT1	nicotinate phosphoribosyltransferase domain containing 1	1.77295	7.16678	5.12822	0.000378966	0.00116671	-0.651332
A_33_P3345812	2852	GPER1	G protein-coupled estrogen receptor 1	1.77259	4.35876	5.52862	0.00020939	0.000719602	-0.0231245
A_33_P3412945	6427	SRSF2	serine/arginine-rich splicing factor 2	1.77232	10.7818	10.7802	5.12894e-07	6.88961e-06	6.39666
A_23_P130482	10520	ZNF211	zinc finger protein 211	1.77206	6.83442	14.2881	3.15696e-08	9.51039e-07	9.36223
A_33_P3321801	100272216	LOC100272216	uncharacterized LOC100272216	1.77067	5.94821	7.39729	1.75073e-05	9.8737e-05	2.62111
A_23_P93032	84327	ZBED3	zinc finger, BED-type containing 3	1.76905	9.13857	14.3527	3.01695e-08	9.2458e-07	9.41023
A_23_P164773	2208	FCER2	Fc fragment of IgE, low affinity II, receptor for (CD23)	1.76332	5.09738	6.05031	9.99897e-05	0.000395271	0.762174
A_33_P3318646	50632	CALY	calcyon neuron-specific vesicular protein	1.7629	11.8228	4.52576	0.00096593	0.00253323	-1.63708
A_33_P3270315	NA			1.76256	8.64443	5.54111	0.000205626	0.000709192	-0.00388549
A_23_P23616	84069	PLEKHN1	pleckstrin homology domain containing, family N member 1	1.76243	7.82255	14.9089	2.05749e-08	7.08524e-07	9.81476
A_24_P108738	91179	SCARF2	scavenger receptor class F, member 2	1.76049	8.51271	5.47084	0.000227784	0.000770119	-0.112412
A_23_P24784	7136	TNNI2	troponin I type 2 (skeletal, fast)	1.76038	10.6481	14.0918	3.62733e-08	1.05523e-06	9.21522
A_33_P3371144	NA			1.76022	8.91862	7.01159	2.8175e-05	0.000143271	2.11271
A_33_P3375528	166968	MIER3	mesoderm induction early response 1, family member 3	1.75992	5.69037	9.61995	1.53531e-06	1.54512e-05	5.22475
A_23_P101246	147645	VSIG10L	V-set and immunoglobulin domain containing 10 like	1.7592	6.93297	14.7123	2.35198e-08	7.76989e-07	9.67347
A_23_P119377	9266	CYTH2	cytohesin 2	1.75883	7.47291	7.03851	2.72391e-05	0.000139093	2.14879
A_23_P130642	163351	GBP6	guanylate binding protein family, member 6	1.7586	11.155	12.4021	1.2963e-07	2.58875e-06	7.8631
A_33_P3275722	58530	LY6G6D	lymphocyte antigen 6 complex, locus G6D	1.75709	5.13462	11.1693	3.63074e-07	5.46461e-06	6.76546
A_23_P333129	NA			1.75511	13.1292	6.35443	6.61121e-05	0.000282896	1.20274
A_23_P59045	3012	HIST1H2AE	histone cluster 1, H2ae	1.75422	10.4355	12.8132	9.3799e-08	2.05651e-06	8.2072
A_33_P3313899	728228	LOC728228	uncharacterized LOC728228	1.75328	4.83247	8.46522	5.11486e-06	3.82015e-05	3.9372
A_23_P103932	2268	FGR	feline Gardner-Rasheed sarcoma viral oncogene homolog	1.75315	12.1683	17.0001	5.43946e-09	2.94076e-07	11.2139
A_33_P3390177	401106	LINC00884	long intergenic non-protein coding RNA 884	1.75297	4.50013	3.68288	0.00388182	0.00820097	-3.08619
A_24_P204214	9611	NCOR1	nuclear receptor corepressor 1	1.75271	10.6572	6.93581	3.10011e-05	0.00015438	2.01064
A_33_P3262555	399664	MEX3D	mex-3 RNA binding family member D	1.75253	10.7374	9.21363	2.31273e-06	2.08123e-05	4.78648
A_23_P26294	25823	TPSG1	tryptase gamma 1	1.7502	12.0359	6.94653	3.05833e-05	0.000152729	2.02512
A_32_P41526	653268	AGAP7	ArfGAP with GTPase domain, ankyrin repeat and PH domain 7	1.74845	6.948	3.90092	0.0026862	0.00601456	-2.70502
A_23_P352435	6002	RGS12	regulator of G-protein signaling 12	1.74745	5.70246	6.93424	3.10628e-05	0.000154608	2.00851
A_24_P75917	NA			1.74632	7.46981	7.57737	1.41033e-05	8.36284e-05	2.85225
A_24_P300777	101	ADAM8	ADAM metallopeptidase domain 8	1.74566	11.3724	22.7662	2.71534e-10	3.53671e-08	14.3108
A_33_P3414017	NA			1.74443	7.02062	5.4084	0.000249618	0.0008287	-0.209432
A_33_P3213910	257106	ARHGAP30	Rho GTPase activating protein 30	1.74356	7.39154	4.54256	0.000940398	0.0024776	-1.60896
A_33_P3256344	NA			1.74293	10.6661	7.27931	2.02125e-05	0.000110228	2.46754
A_24_P350245	80005	DOCK5	dedicator of cytokinesis 5	1.74168	8.2444	17.5002	4.04773e-09	2.39074e-07	11.523
A_33_P3376836	NA			1.74122	9.36423	4.86356	0.000568009	0.00163025	-1.07854
A_24_P101651	100130935	CSAG4	CSAG family, member 4 (pseudogene)	1.7403	4.01951	9.40428	1.90488e-06	1.80321e-05	4.99404
A_24_P8318	27125	AFF4	AF4/FMR2 family, member 4	1.74008	6.57484	11.0018	4.20774e-07	6.03481e-06	6.60804
A_33_P3258223	4176	MCM7	minichromosome maintenance complex component 7	1.73944	8.29309	14.5997	2.54117e-08	8.22755e-07	9.59171
A_23_P366216	8345	HIST1H2BH	histone cluster 1, H2bh	1.73896	11.1291	15.8546	1.10484e-08	4.66114e-07	10.4701
A_23_P38011	9785	DHX38	DEAH (Asp-Glu-Ala-His) box polypeptide 38	1.73543	7.53466	4.00775	0.00224729	0.00517448	-2.51964
A_33_P3286334	23616	SH3BP1	SH3-domain binding protein 1	1.73505	5.02037	12.206	1.51761e-07	2.89407e-06	7.69532
A_33_P3301095	NA			1.73442	6.47373	4.87781	0.000555626	0.00160203	-1.05531
A_33_P3358295	80325	ABTB1	ankyrin repeat and BTB (POZ) domain containing 1	1.73207	8.4475	10.2852	8.08552e-07	9.60359e-06	5.91037
A_23_P17275	51277	DNAJC27	DnaJ (Hsp40) homolog, subfamily C, member 27	1.72792	6.53414	14.0664	3.69349e-08	1.07174e-06	9.19608
A_33_P3343981	NA			1.72674	6.95656	5.35509	0.000270021	0.000881781	-0.292672
A_33_P3417695	440836	ODF3B	outer dense fiber of sperm tails 3B	1.72652	11.5275	18.253	2.6327e-09	1.72774e-07	11.9716
A_33_P3266614	NA			1.72648	6.68574	6.57976	4.90432e-05	0.000222406	1.52113
A_33_P3233953	NA			1.72556	10.1292	4.86918	0.000563091	0.0016195	-1.06938
A_33_P3232624	731275	LOC731275	uncharacterized LOC731275	1.72473	8.87901	14.1369	3.51288e-08	1.02653e-06	9.24917
A_33_P3266520	56928	SPPL2B	signal peptide peptidase like 2B	1.72414	6.49771	4.46429	0.00106572	0.0027487	-1.74023
A_33_P3306146	5328	PLAU	plasminogen activator, urokinase	1.72396	7.69888	5.75486	0.000151263	0.000552833	0.32205
A_23_P347432	1855	DVL1	dishevelled segment polarity protein 1	1.72317	6.47236	3.80197	0.00317262	0.00693169	-2.87757
A_33_P3328289	NA			1.72225	4.64015	6.08384	9.54731e-05	0.000380461	0.811364
A_33_P3340862	643965	TMEM88B	transmembrane protein 88B	1.72194	14.279	9.1135	2.56411e-06	2.25325e-05	4.67608
A_33_P3284019	116113	FOXP4	forkhead box P4	1.72137	11.2416	4.9461	0.000500128	0.00146741	-0.944316
A_24_P203953	NA			1.72078	11.1955	4.90388	0.000533706	0.00155076	-1.01286
A_23_P1519	9600	PITPNM1	phosphatidylinositol transfer protein, membrane-associated 1	1.72021	5.09273	3.62768	0.00426451	0.008886	-3.1832
A_23_P371824	7286	TUFT1	tuftelin 1	1.71918	7.67868	14.5801	2.57577e-08	8.28456e-07	9.57741
A_24_P923757	55729	ATF7IP	activating transcription factor 7 interacting protein	1.71763	8.16247	10.6892	5.56929e-07	7.31451e-06	6.30869
A_24_P341504	55599	RNPC3	RNA-binding region (RNP1, RRM) containing 3	1.7175	10.1113	15.2214	1.66875e-08	6.09093e-07	10.0357
A_23_P351342	23207	PLEKHM2	pleckstrin homology domain containing, family M (with RUN domain) member 2	1.71643	5.80065	4.65404	0.000788059	0.00213855	-1.42328
A_33_P3365432	4689	NCF4	neutrophil cytosolic factor 4, 40kDa	1.71232	10.6569	6.77608	3.80092e-05	0.000181756	1.79307
A_23_P216501	7169	TPM2	tropomyosin 2 (beta)	1.7116	10.2156	13.2457	6.73958e-08	1.6482e-06	8.55838
A_33_P3436732	259234	DSCR10	Down syndrome critical region gene 10 (non-protein coding)	1.7106	4.75807	5.37649	0.000261626	0.000859489	-0.259213
A_23_P21207	7318	UBA7	ubiquitin-like modifier activating enzyme 7	1.71049	8.40773	7.68334	1.24397e-05	7.6007e-05	2.98646
A_23_P12680	5660	PSAP	prosaposin	1.70985	9.98202	3.93092	0.00255459	0.005765	-2.65286
A_23_P86493	10660	LBX1	ladybird homeobox 1	1.70976	13.7449	9.73669	1.36836e-06	1.41941e-05	5.34787
A_23_P144071	1294	COL7A1	collagen, type VII, alpha 1	1.7096	5.7383	11.4482	2.85227e-07	4.56142e-06	7.02292
A_33_P3238007	55132	LARP1B	La ribonucleoprotein domain family, member 1B	1.70875	8.60364	13.4368	5.84167e-08	1.50808e-06	8.71013
A_23_P157593	8973	CHRNA6	cholinergic receptor, nicotinic, alpha 6 (neuronal)	1.70809	6.17075	9.57788	1.60078e-06	1.59107e-05	5.18008
A_24_P185029	25970	SH2B1	SH2B adaptor protein 1	1.70742	6.91816	3.63049	0.00424412	0.00884918	-3.17826
A_33_P3340468	2491	CENPI	centromere protein I	1.70686	6.5349	14.4556	2.80786e-08	8.7705e-07	9.4862
A_33_P3219197	26000	TBC1D10B	TBC1 domain family, member 10B	1.70616	5.76535	6.79703	3.7e-05	0.000177978	1.82179
A_33_P3256585	100129528	MUC8	mucin 8	1.70535	4.57326	8.92978	3.10588e-06	2.60485e-05	4.47099
A_33_P3214105	467	ATF3	activating transcription factor 3	1.70501	5.96832	17.4115	4.26316e-09	2.44681e-07	11.4688
A_24_P3045	843	CASP10	caspase 10, apoptosis-related cysteine peptidase	1.70479	5.51272	7.18451	2.27129e-05	0.000120403	2.34292
A_33_P3403576	2212	FCGR2A	Fc fragment of IgG, low affinity IIa, receptor (CD32)	1.70426	9.4863	6.7069	4.15575e-05	0.000194357	1.69782
A_33_P3812669	23710	GABARAPL1	GABA(A) receptor-associated protein like 1	1.70387	7.63316	12.5561	1.14704e-07	2.39369e-06	7.99325
A_33_P3242493	10464	PIBF1	progesterone immunomodulatory binding factor 1	1.70383	8.06548	13.6154	5.11952e-08	1.36318e-06	8.8501
A_33_P3328559	374403	TBC1D10C	TBC1 domain family, member 10C	1.70365	8.80829	9.27505	2.17184e-06	1.98645e-05	4.85373
A_23_P39223	7549	ZNF2	zinc finger protein 2	1.70281	8.1217	12.3757	1.32392e-07	2.62508e-06	7.84067
A_33_P3328659	9620	CELSR1	cadherin, EGF LAG seven-pass G-type receptor 1	1.70251	13.8537	11.3394	3.13192e-07	4.915e-06	6.92315
A_33_P3270599	7169	TPM2	tropomyosin 2 (beta)	1.70197	9.44834	13.7227	4.73294e-08	1.28424e-06	8.93335
A_33_P3313302	56965	PARP6	poly (ADP-ribose) polymerase family, member 6	1.70181	6.37156	5.99323	0.000108213	0.000421752	0.678084
A_33_P3394599	10362	HMG20B	high mobility group 20B	1.70049	9.01316	3.91893	0.00260636	0.00586409	-2.6737
A_23_P1962	5920	RARRES3	retinoic acid receptor responder (tazarotene induced) 3	1.69964	7.29149	8.35816	5.75516e-06	4.18715e-05	3.811
A_33_P3276369	51478	HSD17B7	hydroxysteroid (17-beta) dehydrogenase 7	1.69802	6.48454	15.2307	1.65853e-08	6.08592e-07	10.0422
A_33_P3281686	7249	TSC2	tuberous sclerosis 2	1.69775	6.47406	12.1548	1.58205e-07	2.98795e-06	7.65105
A_23_P4662	602	BCL3	B-cell CLL/lymphoma 3	1.69469	10.4914	10.9849	4.27115e-07	6.0931e-06	6.59207
A_23_P74114	349075	ZNF713	zinc finger protein 713	1.69123	10.4838	10.4253	7.09535e-07	8.7033e-06	6.04997
A_23_P164284	1366	CLDN7	claudin 7	1.69076	7.92195	13.1425	7.2862e-08	1.7284e-06	8.47557
A_23_P111054	3018	HIST1H2BB	histone cluster 1, H2bb	1.69062	9.91572	11.5519	2.61075e-07	4.26142e-06	7.11727
A_24_P415327	3257	HPS1	Hermansky-Pudlak syndrome 1	1.69058	7.64946	6.49456	5.48634e-05	0.000242756	1.40154
A_23_P166336	84222	TMEM191A	transmembrane protein 191A (pseudogene)	1.6903	10.0953	16.8298	6.02636e-09	3.12056e-07	11.1066
A_24_P615822	9790	BMS1	BMS1 ribosome biogenesis factor	1.68968	9.70562	6.39388	6.27145e-05	0.000271525	1.25897
A_33_P3297444	80325	ABTB1	ankyrin repeat and BTB (POZ) domain containing 1	1.68841	10.4387	16.3354	8.16007e-09	3.86039e-07	10.7886
A_24_P254965	55869	HDAC8	histone deacetylase 8	1.68608	8.53703	17.919	3.17956e-09	1.99269e-07	11.775
A_32_P117422	5382	PMS2P4	postmeiotic segregation increased 2 pseudogene 4	1.68527	10.5482	10.4837	6.72165e-07	8.36067e-06	6.10778
A_33_P3334047	NA			1.685	7.96559	6.1573	8.63236e-05	0.000350528	0.918602
A_33_P3403179	728411	GUSBP1	glucuronidase, beta pseudogene 1	1.68374	5.92995	5.67005	0.000170728	0.000609601	0.193493
A_33_P3273584	677766	SCARNA2	small Cajal body-specific RNA 2	1.68369	8.26901	15.2789	1.60634e-08	5.96365e-07	10.0759
A_33_P3410206	9605	VPS9D1	VPS9 domain containing 1	1.68287	13.5878	7.57391	1.41615e-05	8.37702e-05	2.84784
A_33_P3296789	55869	HDAC8	histone deacetylase 8	1.68253	8.22339	18.8567	1.88693e-09	1.35214e-07	12.3179
A_23_P85453	51744	CD244	CD244 molecule, natural killer cell receptor 2B4	1.68103	8.64735	15.2816	1.60351e-08	5.96365e-07	10.0778
A_33_P3314212	8505	PARG	poly (ADP-ribose) glycohydrolase	1.68079	5.81951	10.2047	8.72147e-07	1.01547e-05	5.82944
A_33_P3329088	5652	PRSS8	protease, serine, 8	1.68043	4.48793	10.3446	7.64835e-07	9.24227e-06	5.96977
A_24_P349207	NA			1.67885	7.28549	14.6371	2.4765e-08	8.09889e-07	9.61896
A_24_P34155	861	RUNX1	runt-related transcription factor 1	1.67698	10.2365	15.6135	1.29031e-08	5.09097e-07	10.3068
A_33_P3327617	9103	FCGR2C	Fc fragment of IgG, low affinity IIc, receptor for (CD32) (gene/pseudogene)	1.67686	8.39372	9.55931	1.63065e-06	1.61172e-05	5.16031
A_33_P3277805	NA			1.67442	7.77233	7.29839	1.97459e-05	0.000108322	2.4925
A_33_P3247077	NA			1.6736	10.1616	8.79751	3.57239e-06	2.89399e-05	4.32125
A_23_P153441	29911	HOOK2	hook microtubule-tethering protein 2	1.67307	9.95194	7.77775	1.11353e-05	6.96083e-05	3.10492
A_23_P36322	3636	INPPL1	inositol polyphosphate phosphatase-like 1	1.67222	10.0158	7.96961	8.91739e-06	5.88186e-05	3.3425
A_33_P3355717	NA			1.67201	9.32763	9.05795	2.71624e-06	2.35299e-05	4.61442
A_23_P130531	11140	CDC37	cell division cycle 37	1.67174	10.1091	5.18598	0.000347394	0.00108982	-0.559356
A_24_P153568	219972	MPEG1	macrophage expressed 1	1.67142	9.94033	22.4426	3.14789e-10	3.85884e-08	14.1604
A_33_P3495962	26777	SNORA71A	small nucleolar RNA, H/ACA box 71A	1.67138	7.14342	5.79534	0.00014282	0.000527215	0.383071
A_33_P3219279	84502	JPH4	junctophilin 4	1.67014	4.30315	9.26174	2.20157e-06	2.00705e-05	4.83918
A_33_P3363630	NA			1.66921	5.23738	4.85422	0.000576282	0.00165011	-1.09379
A_33_P3367575	56478	EIF4ENIF1	eukaryotic translation initiation factor 4E nuclear import factor 1	1.66858	6.63683	10.4912	6.67542e-07	8.31378e-06	6.11515
A_23_P320829	145508	CEP128	centrosomal protein 128kDa	1.66804	6.79395	10.2986	7.98431e-07	9.5591e-06	5.92383
A_24_P143076	144717	FAM109A	family with sequence similarity 109, member A	1.66721	6.05012	7.15094	2.36767e-05	0.000124221	2.29852
A_24_P915692	22822	PHLDA1	pleckstrin homology-like domain, family A, member 1	1.66679	6.16954	10.8081	5.00178e-07	6.76073e-06	6.42347
A_23_P23438	64218	SEMA4A	sema domain, immunoglobulin domain (Ig), transmembrane domain (TM) and short cytoplasmic domain, (semaphorin) 4A	1.66653	7.1222	4.04431	0.00211487	0.00490666	-2.45643
A_33_P3275330	65220	NADK	NAD kinase	1.66572	6.7722	12.3211	1.38318e-07	2.70679e-06	7.79406
A_33_P3321417	55929	DMAP1	DNA methyltransferase 1 associated protein 1	1.66482	5.43682	4.09186	0.00195474	0.00458316	-2.37442
A_33_P3344156	391013	PLA2G2C	phospholipase A2, group IIC	1.66392	4.39816	5.76586	0.000148916	0.000545604	0.338658
A_33_P3402116	26523	AGO1	argonaute RISC catalytic component 1	1.66309	9.74267	10.4561	6.89529e-07	8.51687e-06	6.08053
A_33_P3405897	9842	PLEKHM1	pleckstrin homology domain containing, family M (with RUN domain) member 1	1.66234	7.90968	9.3688	1.97443e-06	1.85196e-05	4.95567
A_23_P36345	10809	STARD10	StAR-related lipid transfer (START) domain containing 10	1.66164	4.38555	6.18589	8.30215e-05	0.000339738	0.960132
A_33_P3358253	3636	INPPL1	inositol polyphosphate phosphatase-like 1	1.66068	8.96332	7.91402	9.50626e-06	6.18859e-05	3.2741
A_33_P3234859	7402	UTRN	utrophin	1.66045	5.43054	8.7648	3.69911e-06	2.97562e-05	4.28395
A_24_P217848	8330	HIST1H2AK	histone cluster 1, H2ak	1.65931	13.0299	12.5856	1.12066e-07	2.3474e-06	8.01801
A_33_P3381762	NA			1.65908	7.52145	13.1277	7.36856e-08	1.74253e-06	8.46364
A_33_P3219454	NA			1.65897	12.2035	5.59355	0.000190593	0.000667178	0.0766608
A_33_P3403643	100128703	LOC100128703	uncharacterized LOC100128703	1.65896	5.23254	13.7621	4.59874e-08	1.27276e-06	8.96384
A_33_P3280687	114823	LENG8	leukocyte receptor cluster (LRC) member 8	1.65844	6.06116	7.94422	9.18131e-06	6.01522e-05	3.3113
A_23_P14165	2841	GPR18	G protein-coupled receptor 18	1.6576	5.77395	11.2624	3.34776e-07	5.19103e-06	6.85205
A_24_P787889	84222	TMEM191A	transmembrane protein 191A (pseudogene)	1.65493	9.02828	13.5909	5.21259e-08	1.38042e-06	8.831
A_33_P3330731	NA			1.65419	4.4593	12.6561	1.06025e-07	2.26345e-06	8.07694
A_33_P3263274	NA			1.65377	10.6781	4.86613	0.000565758	0.00162475	-1.07436
A_33_P3354975	339483	MTMR9LP	myotubularin related protein 9-like, pseudogene	1.6536	6.6324	11.2947	3.25544e-07	5.0802e-06	6.88188
A_23_P206018	7168	TPM1	tropomyosin 1 (alpha)	1.65348	5.37915	5.4246	0.000243746	0.000813495	-0.184204
A_24_P127719	389692	MAFA	v-maf avian musculoaponeurotic fibrosarcoma oncogene homolog A	1.65273	6.85582	11.017	4.15122e-07	5.97588e-06	6.62247
A_23_P49816	55803	ADAP2	ArfGAP with dual PH domains 2	1.65196	5.92155	8.50189	4.91365e-06	3.70147e-05	3.98014
A_33_P3327265	9840	TESPA1	thymocyte expressed, positive selection associated 1	1.65187	4.52556	7.36571	1.81908e-05	0.000101592	2.58017
A_33_P3220674	389906	LOC389906	zinc finger protein 839 pseudogene	1.65005	5.76452	16.494	7.39691e-09	3.61381e-07	10.8917
A_24_P306561	22980	TCF25	transcription factor 25 (basic helix-loop-helix)	1.64951	13.1307	13.4552	5.76244e-08	1.49279e-06	8.72462
A_33_P3316934	11186	RASSF1	Ras association (RalGDS/AF-6) domain family member 1	1.64816	4.31406	4.26825	0.00146326	0.00359437	-2.07216
A_24_P283341	64780	MICAL1	microtubule associated monooxygenase, calponin and LIM domain containing 1	1.64814	11.179	12.5041	1.19521e-07	2.45289e-06	7.9495
A_33_P3333038	5763	PTMS	parathymosin	1.64751	12.0608	5.39913	0.000253042	0.000837642	-0.223867
A_24_P21752	84897	TBRG1	transforming growth factor beta regulator 1	1.64726	9.40003	12.4131	1.28496e-07	2.57915e-06	7.87245
A_24_P101800	140688	C20orf112	chromosome 20 open reading frame 112	1.64676	5.89871	13.9608	3.98355e-08	1.13514e-06	9.11601
A_33_P3299285	127943	FCRLB	Fc receptor-like B	1.64637	4.25134	7.58426	1.39881e-05	8.31404e-05	2.86102
A_33_P3335030	375248	ANKRD36	ankyrin repeat domain 36	1.64516	9.87805	5.11165	0.000388577	0.00119066	-0.677805
A_23_P203173	3587	IL10RA	interleukin 10 receptor, alpha	1.6448	9.68385	21.9342	3.98759e-10	4.46679e-08	13.9192
A_33_P3248227	5820	PVT1	Pvt1 oncogene (non-protein coding)	1.64461	8.33797	21.0936	5.96554e-10	6.05596e-08	13.5068
A_33_P3322307	1663	DDX11	DEAD/H (Asp-Glu-Ala-Asp/His) box helicase 11	1.6426	5.43387	3.6522	0.00408993	0.00857908	-3.14009
A_33_P3295009	NA			1.64204	7.10927	8.59914	4.42032e-06	3.41349e-05	4.09336
A_23_P85693	2634	GBP2	guanylate binding protein 2, interferon-inducible	1.64198	4.79051	17.4515	4.16445e-09	2.43611e-07	11.4933
A_33_P3307486	11276	SYNRG	synergin, gamma	1.64129	4.56541	10.8725	4.72116e-07	6.51548e-06	6.48512
A_23_P30805	8363	HIST1H4J	histone cluster 1, H4j	1.64127	10.8039	12.0061	1.78634e-07	3.25398e-06	7.52171
A_33_P3381943	9988	DMTF1	cyclin D binding myb-like transcription factor 1	1.64059	8.88355	14.3827	2.95426e-08	9.14391e-07	9.43244
A_33_P3412311	548321	FAM27A	family with sequence similarity 27, member A	1.64045	5.07301	11.1061	3.83757e-07	5.66652e-06	6.70633
A_33_P3546363	400128	LINC01071	long intergenic non-protein coding RNA 1071	1.6398	12.3892	3.60921	0.00440114	0.0091365	-3.21571
A_33_P3375435	119385	AGAP11	ankyrin repeat and GTPase domain Arf GTPase activating protein 11	1.63959	7.32682	11.455	2.83578e-07	4.54541e-06	7.0291
A_33_P3380797	2248	FGF3	fibroblast growth factor 3	1.63945	4.17561	5.38539	0.000258216	0.000851013	-0.245315
A_33_P3234939	10781	ZNF266	zinc finger protein 266	1.63927	7.81117	4.91695	0.000523064	0.00152451	-0.991619
A_33_P3214803	59336	PRDM13	PR domain containing 13	1.63918	5.29762	4.9191	0.000521336	0.00152071	-0.988129
A_33_P3247933	9648	GCC2	GRIP and coiled-coil domain containing 2	1.63783	9.59103	10.4534	6.91275e-07	8.51805e-06	6.07783
A_23_P51487	2635	GBP3	guanylate binding protein 3	1.63765	5.41247	9.76288	1.33369e-06	1.39411e-05	5.37532
A_23_P333705	4752	NEK3	NIMA-related kinase 3	1.63712	8.14377	6.99033	2.89388e-05	0.000146202	2.08415
A_23_P15542	3292	HSD17B1	hydroxysteroid (17-beta) dehydrogenase 1	1.63641	6.17951	6.35966	6.56501e-05	0.000281228	1.21021
A_23_P2645	10993	SDS	serine dehydratase	1.63612	4.34384	13.8316	4.37275e-08	1.22239e-06	9.01725
A_24_P348925	8812	CCNK	cyclin K	1.63584	9.51332	19.4741	1.35616e-09	1.0789e-07	12.6603
A_33_P3263523	79169	C1orf35	chromosome 1 open reading frame 35	1.63529	11.3283	7.21312	2.19247e-05	0.000117142	2.38066
A_23_P250385	3009	HIST1H1B	histone cluster 1, H1b	1.63499	9.50605	8.89081	3.23605e-06	2.68917e-05	4.42706
A_33_P3342295	30813	VSX1	visual system homeobox 1	1.63451	11.9589	9.23805	2.25557e-06	2.04576e-05	4.81326
A_24_P362193	8832	CD84	CD84 molecule	1.63401	6.65167	15.2136	1.67746e-08	6.11127e-07	10.0302
A_24_P102821	5724	PTAFR	platelet-activating factor receptor	1.6336	6.49033	9.05557	2.72295e-06	2.35775e-05	4.61178
A_33_P3213374	10370	CITED2	Cbp/p300-interacting transactivator, with Glu/Asp-rich carboxy-terminal domain, 2	1.63316	6.36746	9.97757	1.08287e-06	1.19718e-05	5.59809
A_33_P3268629	349114	LINC00265	long intergenic non-protein coding RNA 265	1.63159	8.61858	20.115	9.72488e-10	8.57682e-08	13.0039
A_23_P124927	10636	RGS14	regulator of G-protein signaling 14	1.63112	7.64267	6.27337	7.37301e-05	0.000308849	1.08654
A_23_P254181	NA			1.63104	5.05576	7.74503	1.15698e-05	7.16121e-05	3.06399
A_33_P3342156	NA			1.63098	4.65653	8.76993	3.67892e-06	2.96154e-05	4.28981
A_33_P3365747	349114	LINC00265	long intergenic non-protein coding RNA 265	1.63087	9.6832	7.43542	1.67187e-05	9.5246e-05	2.67037
A_24_P161581	729956	SHISA7	shisa family member 7	1.63017	7.40862	9.80369	1.28153e-06	1.35604e-05	5.41798
A_33_P3360216	8329	HIST1H2AI	histone cluster 1, H2ai	1.62696	8.88343	9.49033	1.74698e-06	1.68984e-05	5.0866
A_32_P351936	5383	PMS2P5	postmeiotic segregation increased 2 pseudogene 5	1.62575	10.6805	8.76963	3.68008e-06	2.96154e-05	4.28947
A_24_P275073	140766	ADAMTS14	ADAM metallopeptidase with thrombospondin type 1 motif, 14	1.62439	7.28024	11.3469	3.11181e-07	4.88823e-06	6.93002
A_23_P87150	9404	LPXN	leupaxin	1.62416	9.75579	15.8482	1.10935e-08	4.67004e-07	10.4658
A_23_P252193	3680	ITGA9	integrin, alpha 9	1.62315	4.16313	4.91348	0.000525861	0.00153093	-0.997246
A_32_P738377	284837	LOC284837	uncharacterized LOC284837	1.62307	6.07376	5.94541	0.000115661	0.000445084	0.607286
A_23_P40174	4318	MMP9	matrix metallopeptidase 9 (gelatinase B, 92kDa gelatinase, 92kDa type IV collagenase)	1.62281	5.78516	11.9063	1.93961e-07	3.43715e-06	7.43401
A_33_P3275826	NA			1.62137	14.8455	5.16964	0.00035603	0.00111084	-0.585326
A_33_P3300893	8567	MADD	MAP-kinase activating death domain	1.62104	6.76808	3.7849	0.00326536	0.00709484	-2.9074
A_24_P152468	100128364	LOC100128364	uncharacterized LOC100128364	1.62002	7.55657	7.15875	2.34486e-05	0.000123356	2.30886
A_33_P3226788	NA			1.61972	5.8366	4.26976	0.00145968	0.00358861	-2.0696
A_33_P3273230	84072	HORMAD1	HORMA domain containing 1	1.61886	9.95036	10.3714	7.45918e-07	9.07533e-06	5.99653
A_33_P3281741	731220	RFX8	RFX family member 8, lacking RFX DNA binding domain	1.61845	9.34757	8.15738	7.20246e-06	4.99443e-05	3.57099
A_24_P195476	5395	PMS2	PMS2 postmeiotic segregation increased 2 (S. cerevisiae)	1.61839	10.202	9.9118	1.15377e-06	1.25425e-05	5.53028
A_33_P3278407	4301	MLLT4	myeloid/lymphoid or mixed-lineage leukemia (trithorax homolog, Drosophila); translocated to, 4	1.61768	10.1343	11.7323	2.24213e-07	3.81571e-06	7.27955
A_33_P3401673	28964	GIT1	G protein-coupled receptor kinase interacting ArfGAP 1	1.61728	4.75354	11.1267	3.7688e-07	5.60661e-06	6.72563
A_23_P102731	54498	SMOX	spermine oxidase	1.61676	8.00903	6.39365	6.27334e-05	0.000271538	1.25864
A_33_P3314356	152926	PPM1K	protein phosphatase, Mg2+/Mn2+ dependent, 1K	1.61672	4.41232	5.6724	0.000170155	0.0006081	0.19706
A_33_P3867584	285758	LOC285758	uncharacterized LOC285758	1.61633	5.57765	10.3652	7.50244e-07	9.11658e-06	5.99035
A_23_P116037	7108	TM7SF2	transmembrane 7 superfamily member 2	1.61632	7.39798	5.18622	0.00034727	0.0010898	-0.558978
A_23_P208900	10501	SEMA6B	sema domain, transmembrane domain (TM), and cytoplasmic domain, (semaphorin) 6B	1.61518	8.14445	9.34161	2.0296e-06	1.88854e-05	4.92619
A_23_P115375	653604	HIST2H3D	histone cluster 2, H3d	1.61516	13.2695	14.2645	3.20983e-08	9.61026e-07	9.34466
A_23_P104413	22947	DUX4	double homeobox 4	1.61304	14.1349	9.84857	1.22673e-06	1.31447e-05	5.46472
A_23_P6546	85378	TUBGCP6	tubulin, gamma complex associated protein 6	1.61283	8.58365	7.62028	1.34023e-05	8.05751e-05	2.90676
A_33_P3362249	100132217	LOC100132217	uncharacterized LOC100132217	1.61216	7.36769	13.6802	4.88211e-08	1.31552e-06	8.90045
A_33_P3347622	92597	MOB1B	MOB kinase activator 1B	1.61065	8.22408	5.1725	0.000354502	0.0011069	-0.580777
A_23_P502047	8646	CHRD	chordin	1.60911	5.02625	9.70531	1.41122e-06	1.45458e-05	5.31489
A_33_P3345936	26093	CCDC9	coiled-coil domain containing 9	1.60813	12.9823	5.74738	0.00015288	0.000558324	0.310755
A_33_P3275415	NA			1.6077	4.68854	9.32253	2.06932e-06	1.91243e-05	4.90546
A_33_P3279660	NA			1.60689	5.82582	5.8718	0.000128219	0.000483499	0.497691
A_23_P166491	27352	SGSM3	small G protein signaling modulator 3	1.60421	7.62648	3.81855	0.00308513	0.00677775	-2.84861
A_33_P3287105	NA			1.60285	6.99423	8.12235	7.49315e-06	5.14438e-05	3.52866
A_33_P3394517	23049	SMG1	SMG1 phosphatidylinositol 3-kinase-related kinase	1.6005	8.97986	9.23098	2.27196e-06	2.05775e-05	4.80551
A_33_P3212232	219972	MPEG1	macrophage expressed 1	1.59958	6.0911	18.6022	2.16865e-09	1.51503e-07	12.1734
A_23_P56978	5753	PTK6	protein tyrosine kinase 6	1.59891	5.64801	13.1536	7.22544e-08	1.71955e-06	8.48447
A_33_P3222210	81926	ABHD17A	abhydrolase domain containing 17A	1.59887	8.0263	7.4332	1.67635e-05	9.54257e-05	2.66751
A_32_P227845	220729	LOC220729	succinate dehydrogenase complex, subunit A, flavoprotein (Fp) pseudogene	1.59835	9.71605	13.7347	4.69172e-08	1.28225e-06	8.94262
A_24_P159648	10458	BAIAP2	BAI1-associated protein 2	1.5971	5.68887	8.30472	6.10677e-06	4.38244e-05	3.74755
A_33_P3324065	85302	FBF1	Fas (TNFRSF6) binding factor 1	1.59591	6.22762	5.08784	0.000402844	0.00122819	-0.715911
A_33_P3272352	NA			1.59383	9.39299	9.57201	1.61017e-06	1.59516e-05	5.17383
A_33_P3398634	7942	TFEB	transcription factor EB	1.59337	10.0896	10.4707	6.80281e-07	8.41864e-06	6.09496
A_23_P169112	29894	CPSF1	cleavage and polyadenylation specific factor 1, 160kDa	1.59244	8.63111	4.9506	0.000496676	0.00146014	-0.937009
A_33_P3345816	2852	GPER1	G protein-coupled estrogen receptor 1	1.59169	4.24822	10.5841	6.12941e-07	7.8135e-06	6.20632
A_24_P298013	54676	GTPBP2	GTP binding protein 2	1.59137	5.31427	4.60853	0.000846844	0.00227134	-1.4989
A_33_P3386686	100132874	LOC100132874	uncharacterized LOC100132874	1.59129	5.99395	9.43863	1.84005e-06	1.76146e-05	5.03108
A_24_P232365	54518	APBB1IP	amyloid beta (A4) precursor protein-binding, family B, member 1 interacting protein	1.59093	9.02373	7.41552	1.71253e-05	9.70035e-05	2.64469
A_32_P347617	164668	APOBEC3H	apolipoprotein B mRNA editing enzyme, catalytic polypeptide-like 3H	1.58912	7.32328	18.421	2.39711e-09	1.63364e-07	12.0692
A_23_P207345	4185	ADAM11	ADAM metallopeptidase domain 11	1.58911	5.71876	9.97046	1.0903e-06	1.2013e-05	5.59078
A_23_P375524	353134	LCE1D	late cornified envelope 1D	1.58889	13.0966	8.57586	4.53329e-06	3.48554e-05	4.06635
A_33_P3338152	64344	HIF3A	hypoxia inducible factor 3, alpha subunit	1.5885	8.31748	7.22212	2.1683e-05	0.000116201	2.3925
A_23_P107322	84940	CORO6	coronin 6	1.5878	8.27636	19.8529	1.11281e-09	9.30892e-08	12.8648
A_23_P250245	971	CD72	CD72 molecule	1.58707	6.43808	12.1753	1.55586e-07	2.94419e-06	7.66883
A_24_P659122	401357	LOC401357	uncharacterized LOC401357	1.58362	9.35988	7.28532	2.00642e-05	0.000109627	2.47541
A_24_P167825	23339	VPS39	vacuolar protein sorting 39 homolog (S. cerevisiae)	1.58328	6.96394	3.93022	0.00255759	0.00577035	-2.65408
A_23_P131789	671	BPI	bactericidal/permeability-increasing protein	1.58308	4.31706	5.90491	0.000122397	0.000465492	0.547088
A_33_P3309034	285961	SEPT7P9	septin 7 pseudogene 9	1.58288	7.1794	11.6513	2.40012e-07	4.01207e-06	7.20696
A_33_P3575854	642361	LOC642361	uncharacterized LOC642361	1.58133	11.0169	12.0451	1.7302e-07	3.19956e-06	7.55572
A_24_P142118	7057	THBS1	thrombospondin 1	1.58097	5.56614	11.0414	4.06257e-07	5.91364e-06	6.64552
A_23_P259207	55258	THNSL2	threonine synthase-like 2 (S. cerevisiae)	1.58024	4.25774	4.22398	0.00157299	0.00382093	-2.14773
A_33_P3256088	729218	LOC729218	uncharacterized LOC729218	1.5802	5.94173	7.65132	1.29189e-05	7.82965e-05	2.94604
A_24_P212819	83548	COG3	component of oligomeric golgi complex 3	1.57879	9.97663	6.09964	9.3421e-05	0.000374447	0.834491
A_33_P3283964	NA			1.57792	5.52093	9.45448	1.81096e-06	1.73708e-05	5.04813
A_33_P3390823	NA			1.57776	5.63088	8.739	3.80248e-06	3.02754e-05	4.25446
A_32_P207124	255313	CT47A11	cancer/testis antigen family 47, member A11	1.57717	7.08316	7.81282	1.06891e-05	6.75115e-05	3.14867
A_23_P405873	203228	C9orf72	chromosome 9 open reading frame 72	1.57634	7.3003	8.64324	4.21451e-06	3.2887e-05	4.14438
A_23_P9280	389765	LOC389765	kinesin family member 27 pseudogene	1.57629	7.39325	5.06174	0.000419126	0.00126792	-0.757773
A_33_P3322192	NA			1.57597	5.56471	9.33085	2.05189e-06	1.90173e-05	4.91451
A_33_P3336642	84321	THOC3	THO complex 3	1.57545	7.94644	12.3974	1.30113e-07	2.59043e-06	7.85915
A_23_P142671	130557	ZNF513	zinc finger protein 513	1.57498	6.90948	7.07693	2.59606e-05	0.000133845	2.20014
A_33_P3216267	NA			1.57488	4.9721	8.56635	4.58038e-06	3.50929e-05	4.0553
A_24_P178175	2678	GGT1	gamma-glutamyltransferase 1	1.57359	8.73785	7.30124	1.96774e-05	0.000108037	2.49622
A_24_P65373	3674	ITGA2B	integrin, alpha 2b (platelet glycoprotein IIb of IIb/IIIa complex, antigen CD41)	1.57171	4.7326	7.37894	1.79011e-05	0.000100348	2.59733
A_33_P3290955	340390	KIAA1875	KIAA1875	1.57153	10.2573	7.89128	9.75911e-06	6.31314e-05	3.24602
A_33_P3300635	5208	PFKFB2	6-phosphofructo-2-kinase/fructose-2,6-biphosphatase 2	1.57139	7.80027	9.32512	2.06388e-06	1.91012e-05	4.90827
A_32_P221799	8336	HIST1H2AM	histone cluster 1, H2am	1.57131	10.5513	15.1308	1.77245e-08	6.38575e-07	9.97214
A_23_P87013	6876	TAGLN	transgelin	1.57089	5.58821	5.96939	0.000111861	0.000433282	0.642821
A_33_P3304293	10735	STAG2	stromal antigen 2	1.57053	5.71629	5.26092	0.00031054	0.000991276	-0.440703
A_33_P3332860	8675	STX16	syntaxin 16	1.56914	7.13966	9.67641	1.45196e-06	1.48557e-05	5.28445
A_33_P3316544	165631	PARP15	poly (ADP-ribose) polymerase family, member 15	1.56845	5.05601	11.802	2.1151e-07	3.65474e-06	7.34171
A_33_P3278211	100133190	ADIRF-AS1	ADIRF antisense RNA 1	1.56838	3.9266	3.57073	0.00470047	0.00966525	-3.28348
A_32_P79190	100874392	ANKRD20A12P	ankyrin repeat domain 20 family, member A12, pseudogene	1.56835	7.05558	7.75169	1.14799e-05	7.12188e-05	3.07233
A_23_P432056	146760	RTN4RL1	reticulon 4 receptor-like 1	1.56806	4.50956	5.45539	0.000232989	0.000784317	-0.136366
A_33_P3474175	207107	SFTA1P	surfactant associated 1, pseudogene	1.56781	12.8822	5.08628	0.000403796	0.00123052	-0.718404
A_24_P72178	80350	LPAL2	lipoprotein, Lp(a)-like 2, pseudogene	1.56778	3.83995	7.15503	2.35567e-05	0.000123825	2.30394
A_23_P80377	11252	PACSIN2	protein kinase C and casein kinase substrate in neurons 2	1.5671	7.20855	4.13342	0.00182515	0.00432024	-2.30292
A_33_P3220047	80709	AKNA	AT-hook transcription factor	1.56708	4.74558	6.77187	3.82155e-05	0.000182319	1.78729
A_33_P3332982	NA			1.56656	4.43417	8.76253	3.70807e-06	2.98037e-05	4.28136
A_23_P208523	79165	LENG1	leukocyte receptor cluster (LRC) member 1	1.56639	6.98166	9.00412	2.87301e-06	2.45989e-05	4.55438
A_24_P348083	494470	RNF165	ring finger protein 165	1.56593	12.2161	3.98187	0.00234624	0.00536115	-2.56445
A_33_P3307886	6915	TBXA2R	thromboxane A2 receptor	1.56561	8.69468	10.5482	6.33423e-07	8.01948e-06	6.17121
A_33_P3378654	143153	FLJ31958	uncharacterized LOC143153	1.56488	3.92528	4.8436	0.000585848	0.00167308	-1.11114
A_23_P364792	246126	TXLNG2P	taxilin gamma 2, pseudogene	1.56476	7.66889	16.3196	8.2405e-09	3.86948e-07	10.7783
A_33_P3867461	401014	TEX41	testis expressed 41 (non-protein coding)	1.56408	12.7081	6.05484	9.93666e-05	0.00039325	0.768825
A_23_P34877	64783	RBM15	RNA binding motif protein 15	1.56356	8.19861	8.10268	7.66188e-06	5.23441e-05	3.50483
A_23_P404045	4524	MTHFR	methylenetetrahydrofolate reductase (NAD(P)H)	1.56306	4.30123	4.46057	0.00107211	0.00276299	-1.7465
A_33_P3544887	23331	TTC28	tetratricopeptide repeat domain 28	1.56246	7.44952	4.56194	0.000911824	0.00241636	-1.57656
A_33_P3210379	92304	SCGB3A1	secretoglobin, family 3A, member 1	1.56136	10.5389	3.67707	0.00392038	0.00826882	-3.0964
A_23_P258018	4636	MYL5	myosin, light chain 5, regulatory	1.56079	8.53821	15.8662	1.09671e-08	4.64075e-07	10.4779
A_33_P3369565	54840	APTX	aprataxin	1.56062	7.12959	15.1069	1.801e-08	6.44778e-07	9.95529
A_24_P48539	8778	SIGLEC5	sialic acid binding Ig-like lectin 5	1.56003	7.88484	16.0312	9.8748e-09	4.30581e-07	10.5882
A_33_P3402783	NA			1.56	4.27617	6.45314	5.79573e-05	0.000254253	1.34305
A_33_P3400763	729359	PLIN4	perilipin 4	1.55754	6.39727	15.7762	1.16179e-08	4.75722e-07	10.4172
A_33_P3335966	7168	TPM1	tropomyosin 1 (alpha)	1.55685	4.728	6.12624	9.00719e-05	0.00036347	0.873351
A_33_P3408983	324	APC	adenomatous polyposis coli	1.55506	8.15792	12.2192	1.50154e-07	2.87207e-06	7.70666
A_33_P3281358	NA			1.55499	7.70396	5.13649	0.000374265	0.00115607	-0.638137
A_33_P3407601	NA			1.55402	8.16491	6.99978	2.85966e-05	0.000145005	2.09685
A_33_P3407374	NA			1.55383	14.2295	8.83877	3.41918e-06	2.79727e-05	4.36815
A_23_P416314	117245	HRASLS5	HRAS-like suppressor family, member 5	1.55373	9.22008	3.87418	0.00280943	0.0062467	-2.75156
A_33_P3613358	NA			1.55317	6.88195	6.84298	3.48857e-05	0.000169819	1.8846
A_33_P3242733	91461	PKDCC	protein kinase domain containing, cytoplasmic	1.55236	4.99207	5.07227	0.00041247	0.00125186	-0.740861
A_33_P3383233	57447	NDRG2	NDRG family member 2	1.55113	8.18775	16.8624	5.90885e-09	3.09051e-07	11.1272
A_23_P110473	4671	NAIP	NLR family, apoptosis inhibitory protein	1.54885	9.66003	12.2697	1.44156e-07	2.78744e-06	7.75006
A_33_P3815560	11180	WDR6	WD repeat domain 6	1.54816	9.32392	3.95101	0.00247022	0.00560502	-2.61797
A_33_P3401902	441430	ANKRD20A2	ankyrin repeat domain 20 family, member A2	1.54663	8.33832	9.17854	2.39763e-06	2.13487e-05	4.74791
A_23_P87082	64221	ROBO3	roundabout, axon guidance receptor, homolog 3 (Drosophila)	1.54589	6.92043	10.0212	1.03845e-06	1.15858e-05	5.64287
A_33_P3223660	100128782	LINC00476	long intergenic non-protein coding RNA 476	1.54566	8.42646	12.5592	1.14423e-07	2.39037e-06	7.99587
A_23_P429560	54434	SSH1	slingshot protein phosphatase 1	1.54501	6.51264	15.7929	1.14935e-08	4.75372e-07	10.4286
A_33_P3239298	NA			1.54476	4.6006	6.21536	7.97582e-05	0.000329193	1.00283
A_33_P3298617	NA			1.54415	6.32944	3.88136	0.00277578	0.00618882	-2.73906
A_23_P124190	53840	TRIM34	tripartite motif containing 34	1.54286	6.68884	11.2131	3.49457e-07	5.34637e-06	6.80625
A_33_P3229241	440689	HIST2H2BF	histone cluster 2, H2bf	1.54264	8.26511	12.1161	1.63265e-07	3.05981e-06	7.61752
A_33_P3308706	NA			1.54113	5.62028	12.9644	8.3472e-08	1.90807e-06	8.33117
A_24_P185205	90313	TP53I13	tumor protein p53 inducible protein 13	1.53984	8.11674	3.95817	0.00244088	0.00554554	-2.60556
A_33_P3375527	166968	MIER3	mesoderm induction early response 1, family member 3	1.53962	4.43944	6.66593	4.38257e-05	0.000202996	1.64112
A_33_P3395314	9103	FCGR2C	Fc fragment of IgG, low affinity IIc, receptor for (CD32) (gene/pseudogene)	1.53889	7.48643	6.74701	3.9459e-05	0.000186704	1.75312
A_33_P3392677	NA			1.53763	7.64812	6.33318	6.80242e-05	0.000289552	1.17236
A_32_P79492	NA			1.53501	4.08965	5.98533	0.000109408	0.000425229	0.666402
A_23_P420863	64127	NOD2	nucleotide-binding oligomerization domain containing 2	1.53413	8.18923	10.6421	5.81283e-07	7.52791e-06	6.26297
A_33_P3228722	6904	TBCD	tubulin folding cofactor D	1.5337	5.84655	4.24412	0.00152205	0.00371524	-2.11333
A_23_P130089	90410	IFT20	intraflagellar transport 20 homolog (Chlamydomonas)	1.5332	8.07276	12.4469	1.25078e-07	2.52894e-06	7.90114
A_33_P3303245	3815	KIT	v-kit Hardy-Zuckerman 4 feline sarcoma viral oncogene homolog	1.53318	6.53898	10.9341	4.46838e-07	6.30653e-06	6.54388
A_23_P252653	10494	STK25	serine/threonine kinase 25	1.53295	10.1055	5.50522	0.00021664	0.000740144	-0.0592243
A_24_P385611	6672	SP100	SP100 nuclear antigen	1.53249	7.15086	8.43757	5.2725e-06	3.9164e-05	3.90472
A_23_P14769	2242	FES	feline sarcoma oncogene	1.53116	10.2954	6.7635	3.86293e-05	0.000183685	1.7758
A_24_P212129	7581	ZNF33A	zinc finger protein 33A	1.53078	8.38375	15.7378	1.19075e-08	4.84529e-07	10.3913
A_23_P65481	7011	TEP1	telomerase-associated protein 1	1.53035	10.2658	9.0359	2.77929e-06	2.39884e-05	4.58986
A_23_P404494	3575	IL7R	interleukin 7 receptor	1.53021	8.52747	12.9082	8.71534e-08	1.95078e-06	8.28531
A_33_P3225983	NA			1.53018	11.3355	7.65645	1.28407e-05	7.78714e-05	2.95253
A_32_P52206	55253	TYW1	tRNA-yW synthesizing protein 1 homolog (S. cerevisiae)	1.52993	9.06595	9.76282	1.33376e-06	1.39411e-05	5.37526
A_33_P3216357	8242	KDM5C	lysine (K)-specific demethylase 5C	1.52971	4.95388	8.30865	6.08015e-06	4.36816e-05	3.75222
A_24_P384397	125950	RAVER1	ribonucleoprotein, PTB-binding 1	1.52961	9.68192	4.30623	0.00137555	0.00340932	-2.00752
A_33_P3223488	10129	FRY	furry homolog (Drosophila)	1.52948	7.14507	6.31541	6.96679e-05	0.000295067	1.14692
A_23_P3312	3671	ISLR	immunoglobulin superfamily containing leucine-rich repeat	1.52774	5.09096	6.62299	4.6347e-05	0.000212842	1.58145
A_23_P31725	640	BLK	B lymphoid tyrosine kinase	1.52712	5.16911	8.58067	4.5097e-06	3.47151e-05	4.07194
A_33_P3303602	8525	DGKZ	diacylglycerol kinase, zeta	1.52518	7.56146	3.69543	0.00379994	0.00805925	-3.06418
A_33_P3377005	256329	C11orf35	chromosome 11 open reading frame 35	1.52515	9.84121	16.8298	6.02624e-09	3.12056e-07	11.1066
A_33_P3233649	133686	NADK2	NAD kinase 2, mitochondrial	1.52393	7.85772	13.3929	6.03597e-08	1.54595e-06	8.67541
A_33_P3415430	3304	HSPA1B	heat shock 70kDa protein 1B	1.52339	8.97183	13.5733	5.28067e-08	1.3921e-06	8.81724
A_33_P3369786	90025	UBE3D	ubiquitin protein ligase E3D	1.52224	5.27783	11.9196	1.91846e-07	3.41175e-06	7.44569
A_33_P3227217	677847	SNORA81	small nucleolar RNA, H/ACA box 81	1.52148	8.6454	16.0548	9.72845e-09	4.27066e-07	10.6039
A_24_P75920	126075	CCDC159	coiled-coil domain containing 159	1.5213	7.51702	11.5608	2.59106e-07	4.24033e-06	7.12535
A_33_P3220149	9794	MAML1	mastermind-like 1 (Drosophila)	1.52114	14.8084	8.75096	3.75417e-06	3.00275e-05	4.26814
A_33_P3245620	NA			1.52085	8.44727	9.41025	1.89343e-06	1.79586e-05	5.00048
A_33_P3286302	8764	TNFRSF14	tumor necrosis factor receptor superfamily, member 14	1.52048	6.75055	5.87033	0.000128483	0.000484288	0.495504
A_33_P3386219	64421	DCLRE1C	DNA cross-link repair 1C	1.51997	5.73219	7.82614	1.05247e-05	6.67982e-05	3.16524
A_33_P3387796	23187	PHLDB1	pleckstrin homology-like domain, family B, member 1	1.5186	4.49126	7.4625	1.61819e-05	9.27921e-05	2.70526
A_23_P258194	150209	AIFM3	apoptosis-inducing factor, mitochondrion-associated, 3	1.51818	7.18227	5.96838	0.000112017	0.000433456	0.641338
A_32_P57057	9958	USP15	ubiquitin specific peptidase 15	1.51811	11.6807	16.6198	6.84715e-09	3.41324e-07	10.9727
A_33_P3365870	55108	BSDC1	BSD domain containing 1	1.51639	5.25764	8.79857	3.56836e-06	2.89193e-05	4.32246
A_23_P887	9641	IKBKE	inhibitor of kappa light polypeptide gene enhancer in B-cells, kinase epsilon	1.51608	5.12647	3.89174	0.00272786	0.00609314	-2.72099
A_24_P267686	NA			1.51564	6.88736	13.0463	7.83991e-08	1.82784e-06	8.39778
A_23_P54223	5875	RABGGTA	Rab geranylgeranyltransferase, alpha subunit	1.51545	6.6168	4.88478	0.000549677	0.00158821	-1.04396
A_33_P3266410	4150	MAZ	MYC-associated zinc finger protein (purine-binding transcription factor)	1.51481	6.19348	7.52936	1.49348e-05	8.72321e-05	2.791
A_33_P3531828	51520	LARS	leucyl-tRNA synthetase	1.51266	11.5888	10.974	4.31279e-07	6.13134e-06	6.58171
A_33_P3298785	1523	CUX1	cut-like homeobox 1	1.51063	3.99171	4.72106	0.000709212	0.00195741	-1.31239
A_33_P3327818	NA			1.51019	7.55392	8.99986	2.88583e-06	2.46808e-05	4.54962
A_33_P3454679	NA			1.50944	7.00215	11.9389	1.88807e-07	3.37409e-06	7.4627
A_33_P3244361	NA			1.50908	8.47756	8.86426	3.32814e-06	2.74286e-05	4.39703
A_33_P3269728	55608	ANKRD10	ankyrin repeat domain 10	1.50896	8.23736	11.1953	3.5492e-07	5.40618e-06	6.7897
A_33_P3352687	100133161	LINC01001	long intergenic non-protein coding RNA 1001	1.50817	10.5528	4.25193	0.00150275	0.00367505	-2.1
A_23_P133814	8352	HIST1H3C	histone cluster 1, H3c	1.50774	11.4235	12.2899	1.41822e-07	2.75463e-06	7.76743
A_23_P55706	5971	RELB	v-rel avian reticuloendotheliosis viral oncogene homolog B	1.50762	10.8879	12.4423	1.25543e-07	2.5348e-06	7.89719
A_33_P3424328	NA			1.507	8.53158	8.87018	3.30733e-06	2.73381e-05	4.40374
A_33_P3225096	54893	MTMR10	myotubularin related protein 10	1.50605	5.57846	7.16169	2.33633e-05	0.000123074	2.31275
A_33_P3382236	57698	KIAA1598	KIAA1598	1.50558	4.41721	7.57285	1.41794e-05	8.37992e-05	2.8465
A_33_P3263902	4601	MXI1	MAX interactor 1, dimerization protein	1.5053	5.15882	10.9607	4.36383e-07	6.18585e-06	6.56915
A_23_P154585	90203	SNX21	sorting nexin family member 21	1.50514	7.52881	10.481	6.73861e-07	8.37227e-06	6.10509
A_33_P3256998	643680	MS4A4E	membrane-spanning 4-domains, subfamily A, member 4E	1.50176	6.8784	6.91443	3.18528e-05	0.000157855	1.9817
A_32_P39003	100133050	LOC100133050	glucuronidase, beta pseudogene	1.50119	9.85243	7.82266	1.05673e-05	6.69814e-05	3.16092
A_33_P3210735	219527	LRRC55	leucine rich repeat containing 55	1.50012	3.71907	4.21779	0.00158899	0.00385311	-2.1583
A_33_P3301689	284695	ZNF326	zinc finger protein 326	1.50001	9.05682	10.4254	7.0945e-07	8.7033e-06	6.0501
A_33_P3701139	NA			1.49921	8.0552	6.995	2.87692e-05	0.000145666	2.09043
A_23_P122443	3006	HIST1H1C	histone cluster 1, H1c	1.49902	11.7676	12.1481	1.59072e-07	2.99853e-06	7.64523
A_33_P3335137	23192	ATG4B	autophagy related 4B, cysteine peptidase	1.49891	7.43656	4.70516	0.000727131	0.00199899	-1.33864
A_23_P66017	112476	PRRT2	proline-rich transmembrane protein 2	1.49819	4.97584	6.23889	7.72515e-05	0.000320637	1.03684
A_33_P3290687	64215	DNAJC1	DnaJ (Hsp40) homolog, subfamily C, member 1	1.49777	8.77272	14.1409	3.50285e-08	1.02514e-06	9.25219
A_33_P3309064	55245	UQCC	ubiquinol-cytochrome c reductase complex chaperone	1.49626	6.3163	9.15658	2.4525e-06	2.17182e-05	4.7237
A_23_P404094	439931	THAP7-AS1	THAP7 antisense RNA 1	1.49566	6.28584	12.1727	1.55919e-07	2.94764e-06	7.66655
A_33_P3317412	254958	REXO1L1	REX1, RNA exonuclease 1 homolog (S. cerevisiae)-like 1	1.49547	3.95787	7.13751	2.40743e-05	0.000126002	2.28072
A_24_P8109	338440	ANO9	anoctamin 9	1.49506	4.76821	6.62878	4.5998e-05	0.00021145	1.58951
A_33_P3359683	3603	IL16	interleukin 16	1.49493	4.90818	10.2333	8.48969e-07	9.94426e-06	5.85823
A_24_P72646	80094	BIN3-IT1	BIN3 intronic transcript 1 (non-protein coding)	1.4943	4.74704	4.06281	0.00205099	0.00477781	-2.4245
A_33_P3252134	NA			1.49379	8.44675	13.6326	5.05516e-08	1.34998e-06	8.86352
A_23_P151820	79890	RIN3	Ras and Rab interactor 3	1.49354	6.34729	4.47668	0.00104477	0.00270542	-1.71941
A_33_P3357651	386685	KRTAP10-12	keratin associated protein 10-12	1.49041	6.82002	5.99186	0.00010842	0.000422303	0.676057
A_33_P3342628	57801	HES4	hairy and enhancer of split 4 (Drosophila)	1.48962	10.4529	17.2872	4.58616e-09	2.58349e-07	11.3924
A_33_P3278159	NA			1.48887	7.42694	5.20101	0.000339643	0.00106946	-0.535489
A_24_P182122	NA			1.48811	13.3989	11.5083	2.70952e-07	4.38996e-06	7.07767
A_24_P40978	50626	CYHR1	cysteine/histidine-rich 1	1.48734	6.86654	4.86487	0.00056686	0.00162744	-1.07641
A_23_P334664	5371	PML	promyelocytic leukemia	1.48644	4.83604	6.89065	3.28293e-05	0.000161837	1.94946
A_33_P3303031	643549	FLJ40606	uncharacterized LOC643549	1.48626	12.8157	7.24871	2.09855e-05	0.000113224	2.42744
A_23_P339633	253635	GPATCH11	G patch domain containing 11	1.48616	10.0565	11.3166	3.19418e-07	5.00465e-06	6.90215
A_33_P3414799	6452	SH3BP2	SH3-domain binding protein 2	1.48591	6.34147	9.9832	1.07702e-06	1.19274e-05	5.60388
A_32_P50123	23380	SRGAP2	SLIT-ROBO Rho GTPase activating protein 2	1.48542	7.02635	7.23321	2.13891e-05	0.000114879	2.40708
A_23_P55926	7376	NR1H2	nuclear receptor subfamily 1, group H, member 2	1.48528	6.18082	3.75615	0.00342809	0.00737841	-2.95773
A_23_P344037	55743	CHFR	checkpoint with forkhead and ring finger domains, E3 ubiquitin protein ligase	1.48504	7.79901	6.36129	6.5507e-05	0.000281081	1.21254
A_33_P3210885	538	ATP7A	ATPase, Cu++ transporting, alpha polypeptide	1.48397	6.58616	12.203	1.52141e-07	2.89407e-06	7.69266
A_33_P3406927	83440	ADPGK	ADP-dependent glucokinase	1.48291	8.87064	3.87594	0.00280115	0.00623326	-2.7485
A_33_P3224380	1739	DLG1	discs, large homolog 1 (Drosophila)	1.48289	9.58767	8.8017	3.5565e-06	2.88351e-05	4.32602
A_23_P216966	5742	PTGS1	prostaglandin-endoperoxide synthase 1 (prostaglandin G/H synthase and cyclooxygenase)	1.48264	7.96095	13.2372	6.78301e-08	1.65147e-06	8.55156
A_23_P92754	2264	FGFR4	fibroblast growth factor receptor 4	1.48151	4.35886	5.54549	0.000204322	0.000706107	0.00286119
A_23_P258418	79155	TNIP2	TNFAIP3 interacting protein 2	1.48117	6.32584	3.62359	0.00429443	0.00894164	-3.19041
A_23_P127150	10844	TUBGCP2	tubulin, gamma complex associated protein 2	1.48073	8.6226	4.84958	0.000580441	0.00165992	-1.10136
A_23_P140527	27023	FOXB1	forkhead box B1	1.47867	7.19346	4.15	0.001776	0.00422147	-2.27444
A_33_P3292896	94097	SFXN5	sideroflexin 5	1.47838	6.64246	6.96313	2.99485e-05	0.000150135	2.04752
A_23_P303548	140688	C20orf112	chromosome 20 open reading frame 112	1.47817	5.9623	8.58271	4.49972e-06	3.46519e-05	4.07431
A_33_P3342081	639	PRDM1	PR domain containing 1, with ZNF domain	1.4779	7.69084	10.8872	4.65948e-07	6.47033e-06	6.49916
A_23_P94533	1514	CTSL	cathepsin L	1.47733	6.25496	16.5379	7.19988e-09	3.53483e-07	10.92
A_33_P3399693	100127955	LOC100127955	uncharacterized LOC100127955	1.47732	5.03931	3.83591	0.00299622	0.00661074	-2.8183
A_33_P3286616	3654	IRAK1	interleukin-1 receptor-associated kinase 1	1.47686	6.94831	3.60319	0.00444661	0.00921812	-3.2263
A_33_P3310293	11142	PKIG	protein kinase (cAMP-dependent, catalytic) inhibitor gamma	1.4765	4.59794	8.64082	4.22554e-06	3.2944e-05	4.14158
A_33_P3714482	91355	LRP5L	low density lipoprotein receptor-related protein 5-like	1.47619	4.30869	5.85607	0.000131086	0.000492007	0.474182
A_24_P195272	NA			1.47558	4.8475	5.88729	0.00012546	0.000475055	0.520816
A_23_P38468	30851	TAX1BP3	Tax1 (human T-cell leukemia virus type I) binding protein 3	1.47513	6.14443	7.85479	1.01802e-05	6.50353e-05	3.20083
A_33_P3274009	23380	SRGAP2	SLIT-ROBO Rho GTPase activating protein 2	1.47415	9.13733	5.28401	0.000300038	0.000963432	-0.404287
A_23_P433990	6687	SPG7	spastic paraplegia 7 (pure and complicated autosomal recessive)	1.47402	10.387	4.43469	0.00111761	0.00286137	-1.79007
A_33_P3404418	9064	MAP3K6	mitogen-activated protein kinase kinase kinase 6	1.47329	5.64814	7.37398	1.80091e-05	0.000100867	2.5909
A_23_P49220	22980	TCF25	transcription factor 25 (basic helix-loop-helix)	1.47281	9.03012	6.7108	4.13485e-05	0.000193453	1.7032
A_33_P3398000	100506866	TTN-AS1	TTN antisense RNA 1	1.47265	6.66184	6.27586	7.34829e-05	0.000308012	1.09012
A_23_P330461	147798	TMC4	transmembrane channel-like 4	1.47102	7.78584	9.13726	2.50188e-06	2.20752e-05	4.70237
A_33_P3302957	25894	PLEKHG4	pleckstrin homology domain containing, family G (with RhoGef domain) member 4	1.47093	9.98667	8.17501	7.06087e-06	4.92526e-05	3.59223
A_33_P3290577	84689	MS4A14	membrane-spanning 4-domains, subfamily A, member 14	1.47079	4.26557	9.32453	2.06511e-06	1.91035e-05	4.90763
A_23_P411922	25766	PRPF40B	PRP40 pre-mRNA processing factor 40 homolog B (S. cerevisiae)	1.46895	5.42572	5.55779	0.00020071	0.000695473	0.0217847
A_24_P318897	90203	SNX21	sorting nexin family member 21	1.46875	6.02937	12.2117	1.5107e-07	2.88676e-06	7.70019
A_23_P126908	8764	TNFRSF14	tumor necrosis factor receptor superfamily, member 14	1.46861	11.643	7.30957	1.94781e-05	0.000107185	2.50709
A_23_P388780	55929	DMAP1	DNA methyltransferase 1 associated protein 1	1.4686	6.95569	4.24151	0.00152854	0.00372968	-2.11778
A_24_P74329	284443	ZNF493	zinc finger protein 493	1.46793	10.4327	10.367	7.48989e-07	9.10701e-06	5.99214
A_24_P54485	84317	CCDC115	coiled-coil domain containing 115	1.4679	5.99856	8.35179	5.7959e-06	4.21051e-05	3.80345
A_33_P3346046	NA			1.46756	6.07629	8.57435	4.54076e-06	3.48867e-05	4.06459
A_33_P3378284	125965	COX6B2	cytochrome c oxidase subunit VIb polypeptide 2 (testis)	1.46691	11.1966	11.0285	4.10935e-07	5.95947e-06	6.6333
A_23_P93772	3202	HOXA5	homeobox A5	1.46606	4.30437	7.57314	1.41746e-05	8.37964e-05	2.84686
A_23_P13772	6926	TBX3	T-box 3	1.46446	6.34056	7.41417	1.71533e-05	9.70495e-05	2.64294
A_24_P287780	5119	CHMP1A	charged multivesicular body protein 1A	1.46412	5.52277	8.4244	5.34941e-06	3.95995e-05	3.88923
A_33_P3564394	6459	SH3GL1P2	SH3-domain GRB2-like 1 pseudogene 2	1.46403	5.49057	9.92304	1.14131e-06	1.24415e-05	5.54189
A_23_P30813	8362	HIST1H4K	histone cluster 1, H4k	1.46382	10.2446	10.5942	6.07313e-07	7.77225e-06	6.21618
A_24_P402825	55799	CACNA2D3	calcium channel, voltage-dependent, alpha 2/delta subunit 3	1.46278	9.29591	18.3214	2.53391e-09	1.68561e-07	12.0115
A_33_P3267230	654341	TBC1D3G	TBC1 domain family, member 3G	1.46212	10.0176	15.6142	1.28973e-08	5.09097e-07	10.3073
A_23_P164341	6844	VAMP2	vesicle-associated membrane protein 2 (synaptobrevin 2)	1.46188	7.73206	5.3548	0.000270137	0.000881803	-0.293127
A_33_P3288649	3206	HOXA10	homeobox A10	1.46138	8.21189	8.36372	5.71983e-06	4.17092e-05	3.81759
A_24_P257416	2920	CXCL2	chemokine (C-X-C motif) ligand 2	1.46029	3.97593	6.08299	9.55844e-05	0.000380755	0.810124
A_33_P3272080	347148	QRFP	pyroglutamylated RFamide peptide	1.46029	8.05063	5.31997	0.000284434	0.000920915	-0.347745
A_33_P3210069	NA			1.46004	5.97026	6.87074	3.36719e-05	0.000165065	1.9224
A_33_P3281552	6103	RPGR	retinitis pigmentosa GTPase regulator	1.45963	5.38605	7.00151	2.85343e-05	0.000144758	2.09918
A_33_P3268005	NA			1.45834	6.26409	10.0588	1.00173e-06	1.12936e-05	5.68136
A_23_P160618	9047	SH2D2A	SH2 domain containing 2A	1.45823	5.64467	8.14457	7.30733e-06	5.04346e-05	3.55552
A_23_P202708	8567	MADD	MAP-kinase activating death domain	1.45729	9.47221	4.94753	0.000499031	0.00146507	-0.941999
A_33_P3347049	NA			1.45652	6.07276	3.84264	0.00296245	0.00654736	-2.80656
A_33_P3289745	399900	LOC399900	uncharacterized LOC399900	1.45644	4.84798	10.3565	7.56404e-07	9.17428e-06	5.98162
A_23_P29079	5211	PFKL	phosphofructokinase, liver	1.45611	7.67821	4.38883	0.00120331	0.0030495	-1.86749
A_23_P93046	11336	EXOC3	exocyst complex component 3	1.45603	10.3731	9.03644	2.77774e-06	2.3988e-05	4.59046
A_33_P3411384	NA			1.45576	6.28436	4.40352	0.00117512	0.00298426	-1.84265
A_33_P3319640	84717	HDGFRP2	hepatoma-derived growth factor-related protein 2	1.4557	7.72864	8.02765	8.34436e-06	5.6002e-05	3.41355
A_33_P3290945	55037	PTCD3	pentatricopeptide repeat domain 3	1.45474	8.56799	15.3561	1.52664e-08	5.72078e-07	10.1296
A_33_P3423551	8870	IER3	immediate early response 3	1.45459	6.44603	10.6339	5.85691e-07	7.56507e-06	6.2549
A_33_P3297399	54793	KCTD9	potassium channel tetramerization domain containing 9	1.45437	7.06529	5.53899	0.000206259	0.000710909	-0.00714513
A_24_P76995	23390	ZDHHC17	zinc finger, DHHC-type containing 17	1.45417	5.43651	5.3409	0.000275751	0.000896374	-0.314911
A_23_P121011	64651	CSRNP1	cysteine-serine-rich nuclear protein 1	1.45396	4.38631	6.77929	3.78527e-05	0.000181186	1.79747
A_33_P3325871	644903	FLJ38668	uncharacterized LOC644903	1.45369	6.71513	13.1977	6.98845e-08	1.68997e-06	8.51988
A_33_P3274618	731275	LOC731275	uncharacterized LOC731275	1.45276	7.58471	10.2876	8.06701e-07	9.59915e-06	5.91282
A_23_P208937	79816	TLE6	transducin-like enhancer of split 6 (E(sp1) homolog, Drosophila)	1.45206	4.68416	10.6959	5.53565e-07	7.29494e-06	6.31516
A_23_P152782	3430	IFI35	interferon-induced protein 35	1.45124	6.91046	4.64147	0.000803847	0.00217306	-1.44413
A_23_P70583	6293	VPS52	vacuolar protein sorting 52 homolog (S. cerevisiae)	1.45059	7.47253	5.06669	0.000415984	0.00126076	-0.749822
A_23_P70445	8353	HIST1H3E	histone cluster 1, H3e	1.44789	10.706	7.69801	1.22266e-05	7.48926e-05	3.00494
A_33_P3602006	134637	ADAT2	adenosine deaminase, tRNA-specific 2	1.44761	12.659	6.11345	9.1666e-05	0.000369069	0.854677
A_23_P61633	10188	TNK2	tyrosine kinase, non-receptor, 2	1.44741	9.66985	17.508	4.02937e-09	2.38713e-07	11.5277
A_23_P14559	11035	RIPK3	receptor-interacting serine-threonine kinase 3	1.44701	7.60303	7.75236	1.14709e-05	7.12038e-05	3.07316
A_24_P159948	10139	ARFRP1	ADP-ribosylation factor related protein 1	1.44629	6.33583	15.334	1.54898e-08	5.78375e-07	10.1143
A_33_P3304527	57169	ZNFX1	zinc finger, NFX1-type containing 1	1.44541	6.22846	16.1845	8.9662e-09	4.05476e-07	10.6897
A_23_P368711	11025	LILRB3	leukocyte immunoglobulin-like receptor, subfamily B (with TM and ITIM domains), member 3	1.44513	8.48264	6.04717	0.000100425	0.000396632	0.757555
A_33_P3399864	126375	ZNF792	zinc finger protein 792	1.44402	4.09799	7.33596	1.88611e-05	0.000104557	2.5415
A_23_P325562	6512	SLC1A7	solute carrier family 1 (glutamate transporter), member 7	1.44305	5.44738	9.98193	1.07834e-06	1.19284e-05	5.60258
A_23_P138125	9214	FAIM3	Fas apoptotic inhibitory molecule 3	1.443	5.74223	8.50445	4.89991e-06	3.69741e-05	3.98314
A_24_P13831	124460	SNX20	sorting nexin 20	1.44253	5.88718	9.23497	2.26269e-06	2.05126e-05	4.80989
A_24_P84822	728411	GUSBP1	glucuronidase, beta pseudogene 1	1.44249	9.94439	8.29453	6.17645e-06	4.41618e-05	3.73541
A_24_P386334	56904	SH3GLB2	SH3-domain GRB2-like endophilin B2	1.4423	5.45962	5.04005	0.000433184	0.00130276	-0.792619
A_23_P145330	54535	CCHCR1	coiled-coil alpha-helical rod protein 1	1.44154	9.32569	13.3754	6.11543e-08	1.55812e-06	8.66153
A_23_P360754	9507	ADAMTS4	ADAM metallopeptidase with thrombospondin type 1 motif, 4	1.44146	5.34513	7.32094	1.92096e-05	0.000106057	2.52193
A_33_P3325933	10084	PQBP1	polyglutamine binding protein 1	1.44072	7.38672	13.5924	5.20683e-08	1.38042e-06	8.83217
A_33_P3229246	8349	HIST2H2BE	histone cluster 2, H2be	1.44058	5.70458	9.50147	1.7276e-06	1.67703e-05	5.09853
A_33_P3215864	60343	FAM3A	family with sequence similarity 3, member A	1.44041	4.90042	4.25464	0.00149611	0.00366111	-2.09537
A_23_P219197	5998	RGS3	regulator of G-protein signaling 3	1.43814	5.39745	5.01565	0.000449598	0.00134259	-0.831895
A_23_P405282	284365	MGC45922	uncharacterized LOC284365	1.43798	8.85316	6.29619	7.14948e-05	0.000301489	1.11934
A_33_P3364289	84941	HSH2D	hematopoietic SH2 domain containing	1.4377	5.85183	5.54863	0.000203393	0.000703644	0.0076968
A_24_P242132	340371	NRBP2	nuclear receptor binding protein 2	1.43609	6.26659	6.66291	4.39981e-05	0.000203698	1.63693
A_23_P159237	2843	GPR20	G protein-coupled receptor 20	1.43557	9.78467	9.86473	1.20761e-06	1.30114e-05	5.48151
A_24_P92256	9905	SGSM2	small G protein signaling modulator 2	1.4345	8.32389	7.36859	1.81274e-05	0.000101358	2.5839
A_33_P3334248	64319	FBRS	fibrosin	1.43439	5.111	5.3999	0.000252758	0.000837129	-0.222678
A_23_P109072	57167	SALL4	sal-like 4 (Drosophila)	1.43219	8.64437	13.4104	5.95779e-08	1.53042e-06	8.68925
A_24_P135255	283507	SUGT1P3	suppressor of G2 allele of SKP1 (S. cerevisiae) pseudogene 3	1.43125	4.84678	5.43109	0.000241434	0.000807445	-0.174104
A_23_P39131	29997	GLTSCR2	glioma tumor suppressor candidate region gene 2	1.43072	9.75268	4.19066	0.00166121	0.00399541	-2.20471
A_33_P3317623	284379	LOC284379	solute carrier family 7 (cationic amino acid transporter, y+ system), member 3 pseudogene	1.42938	8.71753	5.69751	0.000164147	0.000590731	0.235226
A_24_P100190	246704	LINC00315	long intergenic non-protein coding RNA 315	1.42864	5.70331	8.09276	7.74858e-06	5.28069e-05	3.4928
A_33_P3345504	54542	RC3H2	ring finger and CCCH-type domains 2	1.42797	7.15841	8.53172	4.75625e-06	3.6142e-05	4.01498
A_23_P362712	83451	ABHD11	abhydrolase domain containing 11	1.42743	6.58334	12.945	8.47225e-08	1.92687e-06	8.31537
A_33_P3382267	9919	SEC16A	SEC16 homolog A (S. cerevisiae)	1.4266	5.78514	8.33574	5.89995e-06	4.27176e-05	3.78441
A_24_P261259	5209	PFKFB3	6-phosphofructo-2-kinase/fructose-2,6-biphosphatase 3	1.42639	6.97213	9.77545	1.31738e-06	1.38613e-05	5.38848
A_24_P253723	84981	MIR22HG	MIR22 host gene (non-protein coding)	1.42636	6.39078	6.74941	3.93369e-05	0.000186367	1.75643
A_23_P4494	1824	DSC2	desmocollin 2	1.42598	4.76787	8.13588	7.37939e-06	5.08239e-05	3.54502
A_33_P3378383	196968	DNM1P46	DNM1 pseudogene 46	1.42578	6.84032	12.2813	1.42817e-07	2.76704e-06	7.75999
A_33_P3402773	NA			1.42539	6.64455	7.90407	9.61604e-06	6.2413e-05	3.26182
A_24_P935881	728492	SERF1B	small EDRK-rich factor 1B (centromeric)	1.42425	9.82378	16.9423	5.63136e-09	2.98263e-07	11.1776
A_33_P3564399	6459	SH3GL1P2	SH3-domain GRB2-like 1 pseudogene 2	1.42293	5.12164	4.21365	0.00159979	0.00387252	-2.16537
A_23_P164691	3385	ICAM3	intercellular adhesion molecule 3	1.42287	11.9485	17.2669	4.64138e-09	2.59996e-07	11.3799
A_32_P175349	NA			1.42258	5.68008	5.75237	0.000151798	0.000554583	0.318294
A_33_P3217534	155435	RBM33	RNA binding motif protein 33	1.4213	5.40806	4.1656	0.00173102	0.00412966	-2.24768
A_33_P3284108	4905	NSF	N-ethylmaleimide-sensitive factor	1.42088	7.97309	6.75285	3.91628e-05	0.000185678	1.76116
A_33_P3253264	3104	ZBTB48	zinc finger and BTB domain containing 48	1.4206	9.23423	8.75757	3.72776e-06	2.99227e-05	4.2757
A_23_P74042	23266	LPHN2	latrophilin 2	1.41991	4.84411	7.5199	1.51047e-05	8.79351e-05	2.7789
A_33_P3276112	NA			1.41985	6.75761	11.8049	2.11016e-07	3.65474e-06	7.3442
A_24_P373768	2696	GIPR	gastric inhibitory polypeptide receptor	1.41984	7.58381	6.80312	3.67121e-05	0.000176724	1.83013
A_23_P397208	2946	GSTM2	glutathione S-transferase mu 2 (muscle)	1.41973	5.37718	6.84062	3.49911e-05	0.000170058	1.88138
A_33_P3231677	NA			1.41942	5.26619	7.87971	9.89064e-06	6.37495e-05	3.2317
A_33_P3244882	192669	AGO3	argonaute RISC catalytic component 3	1.41926	9.60451	10.3355	7.71367e-07	9.30365e-06	5.96068
A_23_P84910	7712	ZNF157	zinc finger protein 157	1.419	6.65152	5.89434	0.000124226	0.000471525	0.531325
A_33_P3364051	8940	TOP3B	topoisomerase (DNA) III beta	1.41896	5.63866	4.95566	0.000492838	0.00145104	-0.928823
A_33_P3499102	8241	RBM10	RNA binding motif protein 10	1.41721	7.71166	7.16666	2.32199e-05	0.000122484	2.31933
A_23_P141779	30827	CXXC1	CXXC finger protein 1	1.41665	8.82761	4.57501	0.000893083	0.0023751	-1.55475
A_33_P3214597	441212	RP9P	retinitis pigmentosa 9 pseudogene	1.41657	6.2437	7.35032	1.85343e-05	0.000103126	2.56018
A_33_P3239122	10465	PPIH	peptidylprolyl isomerase H (cyclophilin H)	1.41633	5.19417	7.9087	9.56476e-06	6.21458e-05	3.26754
A_24_P59667	3718	JAK3	Janus kinase 3	1.41626	9.30261	10.5159	6.52516e-07	8.18943e-06	6.13948
A_33_P3353345	25830	SULT4A1	sulfotransferase family 4A, member 1	1.41624	8.54465	15.3535	1.52918e-08	5.72078e-07	10.1278
A_33_P3274245	284131	ENDOV	endonuclease V	1.416	4.65726	7.66995	1.26377e-05	7.69033e-05	2.96957
A_33_P3387756	198437	C20orf201	chromosome 20 open reading frame 201	1.41565	8.77798	7.24246	2.11472e-05	0.000113915	2.41923
A_33_P3336223	NA			1.41559	6.88767	5.70332	0.00016279	0.000587256	0.244043
A_33_P3324651	9584	RBM39	RNA binding motif protein 39	1.41438	12.9692	14.2416	3.26209e-08	9.75174e-07	9.32757
A_33_P3317058	10734	STAG3	stromal antigen 3	1.41385	6.4508	13.4945	5.59723e-08	1.46045e-06	8.75548
A_23_P168576	22932	POMZP3	POM121 and ZP3 fusion	1.41309	7.00499	10.8962	4.62211e-07	6.43038e-06	6.50776
A_33_P3220152	22904	SBNO2	strawberry notch homolog 2 (Drosophila)	1.41223	11.2915	5.26546	0.000308443	0.000986361	-0.433533
A_23_P160159	6518	SLC2A5	solute carrier family 2 (facilitated glucose/fructose transporter), member 5	1.41116	13.5214	18.1963	2.71773e-09	1.76571e-07	11.9385
A_33_P3293114	9295	SRSF11	serine/arginine-rich splicing factor 11	1.41056	13.1217	7.80812	1.07477e-05	6.7741e-05	3.14282
A_24_P202581	9138	ARHGEF1	Rho guanine nucleotide exchange factor (GEF) 1	1.41019	7.41339	7.31692	1.93041e-05	0.000106498	2.51668
A_23_P94461	83856	FSD1L	fibronectin type III and SPRY domain containing 1-like	1.40912	4.63462	6.51259	5.35729e-05	0.000237965	1.42692
A_23_P101407	718	C3	complement component 3	1.40907	5.33274	9.59034	1.58109e-06	1.57551e-05	5.19333
A_33_P3288180	984	CDK11B	cyclin-dependent kinase 11B	1.40892	9.56666	5.53481	0.000207514	0.000714731	-0.0135822
A_23_P426196	23031	MAST3	microtubule associated serine/threonine kinase 3	1.40854	7.95736	5.80459	0.000140963	0.000521647	0.396973
A_33_P3244863	9857	CEP350	centrosomal protein 350kDa	1.40819	7.50645	5.72625	0.000157548	0.000571946	0.278802
A_24_P691775	NA			1.40808	7.31353	6.74368	3.96289e-05	0.000187386	1.74853
A_23_P254801	5335	PLCG1	phospholipase C, gamma 1	1.40789	5.06507	4.41146	0.00116018	0.00295133	-1.82925
A_33_P3319486	NA			1.40781	5.2991	8.91413	3.15746e-06	2.63676e-05	4.45336
A_23_P89727	9150	CTDP1	CTD (carboxy-terminal domain, RNA polymerase II, polypeptide A) phosphatase, subunit 1	1.40678	4.70936	10.7943	5.06434e-07	6.81693e-06	6.41019
A_33_P3233105	4301	MLLT4	myeloid/lymphoid or mixed-lineage leukemia (trithorax homolog, Drosophila); translocated to, 4	1.4065	6.05429	8.5032	4.90661e-06	3.69817e-05	3.98168
A_33_P3417626	375704	ENHO	energy homeostasis associated	1.40636	8.22503	4.50086	0.0010051	0.00261695	-1.6788
A_23_P46351	11022	TDRKH	tudor and KH domain containing	1.40553	4.50015	5.87332	0.000127945	0.000482862	0.499959
A_24_P393565	NA			1.40491	5.82617	12.2679	1.44368e-07	2.78878e-06	7.74849
A_33_P3389376	4194	MDM4	Mdm4 p53 binding protein homolog (mouse)	1.40489	8.93957	11.4559	2.83347e-07	4.54541e-06	7.02997
A_33_P3262028	NA			1.40478	5.56597	9.0191	2.82842e-06	2.43394e-05	4.57112
A_33_P3374553	NA			1.40355	4.17783	8.19088	6.93592e-06	4.85764e-05	3.61133
A_23_P501985	1438	CSF2RA	colony stimulating factor 2 receptor, alpha, low-affinity (granulocyte-macrophage)	1.40283	7.39259	5.81011	0.000139866	0.000518198	0.40528
A_23_P9392	51490	C9orf114	chromosome 9 open reading frame 114	1.40123	6.76337	5.12508	0.000380771	0.00117115	-0.656354
A_23_P106682	2013	EMP2	epithelial membrane protein 2	1.40089	10.7921	16.6788	6.60498e-09	3.35254e-07	11.0105
A_33_P3422240	57654	UVSSA	UV-stimulated scaffold protein A	1.40084	4.53894	8.41023	5.43351e-06	4.00244e-05	3.87253
A_33_P3349552	57524	CASKIN1	CASK interacting protein 1	1.40017	11.0018	3.92973	0.00255967	0.00577369	-2.65492
A_23_P359430	25832	NBPF14	neuroblastoma breakpoint family, member 14	1.39917	9.22141	3.72306	0.00362576	0.00773614	-3.0157
A_24_P924836	9946	CRYZL1	crystallin, zeta (quinone reductase)-like 1	1.39824	4.56058	6.71132	4.13207e-05	0.000193442	1.70392
A_33_P3350643	4010	LMX1B	LIM homeobox transcription factor 1, beta	1.39791	5.75765	4.01926	0.00220471	0.00509208	-2.49973
A_33_P3237235	93611	FBXO44	F-box protein 44	1.39783	4.47025	5.24322	0.000318853	0.00101271	-0.46866
A_23_P205611	2764	GMFB	glia maturation factor, beta	1.39742	7.35669	9.98687	1.07323e-06	1.19057e-05	5.60765
A_23_P14174	10673	TNFSF13B	tumor necrosis factor (ligand) superfamily, member 13b	1.39712	9.75072	11.447	2.85513e-07	4.56142e-06	7.02185
A_33_P3218797	NA			1.39691	10.3498	4.58959	0.000872653	0.00232935	-1.53044
A_33_P3366903	4166	CHST6	carbohydrate (N-acetylglucosamine 6-O) sulfotransferase 6	1.39605	10.0462	6.98251	2.92252e-05	0.000147115	2.07363
A_33_P3286724	5338	PLD2	phospholipase D2	1.39585	9.20267	12.404	1.29434e-07	2.58749e-06	7.86471
A_33_P3405189	NA			1.39574	3.89533	8.34108	5.86509e-06	4.25442e-05	3.79075
A_33_P3260125	401944	LDLRAD2	low density lipoprotein receptor class A domain containing 2	1.39541	5.92406	13.0125	8.04514e-08	1.86012e-06	8.37033
A_33_P3227472	113675	SDSL	serine dehydratase-like	1.39536	9.29837	13.7331	4.69719e-08	1.28225e-06	8.94139
A_23_P90497	23547	LILRA4	leukocyte immunoglobulin-like receptor, subfamily A (with TM domain), member 4	1.39414	7.91027	4.32432	0.00133573	0.00332329	-1.97679
A_23_P31873	80223	RAB11FIP1	RAB11 family interacting protein 1 (class I)	1.39299	9.72312	11.14	3.72503e-07	5.57639e-06	6.7381
A_23_P378526	51750	RTEL1	regulator of telomere elongation helicase 1	1.39212	10.4668	15.3955	1.48755e-08	5.62284e-07	10.1569
A_33_P3346533	NA			1.39211	6.8149	4.23437	0.00154648	0.0037652	-2.12997
A_33_P3273258	55762	ZNF701	zinc finger protein 701	1.39172	10.0457	9.31896	2.07684e-06	1.91756e-05	4.90158
A_33_P3373403	51177	PLEKHO1	pleckstrin homology domain containing, family O member 1	1.39149	6.20554	5.10335	0.000393487	0.00120381	-0.691075
A_33_P3406505	8178	ELL	elongation factor RNA polymerase II	1.38828	5.07925	4.36028	0.00126013	0.00317	-1.9158
A_33_P3424861	55007	FAM118A	family with sequence similarity 118, member A	1.38711	8.87468	7.4213	1.70062e-05	9.64689e-05	2.65215
A_33_P3236563	221	ALDH3B1	aldehyde dehydrogenase 3 family, member B1	1.38631	4.77361	7.56383	1.43326e-05	8.44489e-05	2.835
A_33_P3274127	375686	SPATC1	spermatogenesis and centriole associated 1	1.38607	4.06586	4.12487	0.00185104	0.00437052	-2.3176
A_23_P380928	26140	TTLL3	tubulin tyrosine ligase-like family, member 3	1.38595	10.0978	15.8159	1.13256e-08	4.72651e-07	10.444
A_23_P372638	80205	CHD9	chromodomain helicase DNA binding protein 9	1.38546	10.8413	8.52192	4.80735e-06	3.64592e-05	4.00355
A_33_P3257617	4660	PPP1R12B	protein phosphatase 1, regulatory subunit 12B	1.38504	6.78776	16.6267	6.8186e-09	3.41258e-07	10.9771
A_33_P3229390	NA			1.38489	8.38887	6.05137	9.98434e-05	0.000394997	0.763731
A_33_P3424489	NA			1.38467	4.258	4.41318	0.00115696	0.00294545	-1.82634
A_24_P270728	26471	NUPR1	nuclear protein, transcriptional regulator, 1	1.38448	4.87594	5.20075	0.00033978	0.00106972	-0.535915
A_23_P107166	79777	ACBD4	acyl-CoA binding domain containing 4	1.38431	5.04475	7.11135	2.48701e-05	0.000129334	2.24598
A_33_P3278347	114041	C21orf88	chromosome 21 open reading frame 88	1.38408	7.97354	4.51609	0.00098094	0.00256534	-1.65327
A_33_P3423845	NA			1.38373	7.35514	7.328	1.90449e-05	0.000105426	2.53113
A_33_P3330546	155061	ZNF746	zinc finger protein 746	1.38308	6.60609	9.14519	2.48149e-06	2.19284e-05	4.71113
A_33_P3333455	11117	EMILIN1	elastin microfibril interfacer 1	1.3828	8.77114	9.2628	2.19918e-06	2.00581e-05	4.84034
A_23_P78782	770	CA11	carbonic anhydrase XI	1.38144	4.10369	6.6044	4.74862e-05	0.000217164	1.55555
A_33_P3273399	NA			1.38084	6.28062	3.73532	0.00355117	0.00760447	-2.99421
A_33_P3342235	148170	CDC42EP5	CDC42 effector protein (Rho GTPase binding) 5	1.37499	12.0563	3.64359	0.00415041	0.00868166	-3.15524
A_23_P79518	3553	IL1B	interleukin 1, beta	1.37447	8.3646	12.0967	1.65863e-07	3.09956e-06	7.60071
A_24_P308851	56108	PCDHGA7	protocadherin gamma subfamily A, 7	1.37354	4.76969	6.98388	2.9175e-05	0.000146959	2.07546
A_33_P3383955	1643	DDB2	damage-specific DNA binding protein 2, 48kDa	1.37327	9.38619	5.84667	0.000132833	0.000497512	0.460107
A_33_P3276142	196968	DNM1P46	DNM1 pseudogene 46	1.37277	7.88737	9.75485	1.34421e-06	1.40107e-05	5.36691
A_33_P3347522	NA			1.37272	13.0923	4.54994	0.000929407	0.00245428	-1.59662
A_33_P3229722	9491	PSMF1	proteasome (prosome, macropain) inhibitor subunit 1 (PI31)	1.37186	6.52683	10.75	5.27073e-07	7.01241e-06	6.36753
A_24_P269895	220988	HNRNPA3	heterogeneous nuclear ribonucleoprotein A3	1.37037	10.214	8.09817	7.70122e-06	5.25392e-05	3.49935
A_33_P3254013	NA			1.36959	6.94143	4.79348	0.000633312	0.00177889	-1.19322
A_23_P49842	9094	UNC119	unc-119 homolog (C. elegans)	1.36945	7.18941	3.93665	0.00253022	0.00571919	-2.64291
A_33_P3213169	3687	ITGAX	integrin, alpha X (complement component 3 receptor 4 subunit)	1.36944	4.84876	6.89062	3.28306e-05	0.000161837	1.94941
A_23_P160582	81888	HYI	hydroxypyruvate isomerase (putative)	1.36906	8.38738	15.8879	1.08162e-08	4.59302e-07	10.4925
A_33_P3229221	NA			1.36696	4.37539	4.27796	0.00144029	0.00354856	-2.05562
A_32_P107029	9476	NAPSA	napsin A aspartic peptidase	1.36672	9.30932	7.90543	9.60099e-06	6.23361e-05	3.26349
A_33_P3406449	121260	SLC15A4	solute carrier family 15 (oligopeptide transporter), member 4	1.36663	8.3571	4.78695	0.000639797	0.00179351	-1.20395
A_33_P3363100	NA			1.36595	4.80089	8.59096	4.45966e-06	3.43842e-05	4.08388
A_23_P201939	333926	PPM1J	protein phosphatase, Mg2+/Mn2+ dependent, 1J	1.36578	4.47511	4.20896	0.00161213	0.003899	-2.1734
A_23_P125772	26576	SRPK3	SRSF protein kinase 3	1.36495	7.47471	13.3013	6.46373e-08	1.60065e-06	8.60274
A_33_P3258824	4853	NOTCH2	notch 2	1.36432	8.32008	7.43341	1.67592e-05	9.54257e-05	2.66779
A_33_P3228322	10068	IL18BP	interleukin 18 binding protein	1.36311	6.74716	8.57121	4.55627e-06	3.49356e-05	4.06094
A_24_P11462	113451	ADC	arginine decarboxylase	1.36311	6.56938	10.3553	7.57219e-07	9.17845e-06	5.98046
A_33_P3235701	23318	ZCCHC11	zinc finger, CCHC domain containing 11	1.36175	3.77943	3.94698	0.00248691	0.00563436	-2.62497
A_32_P416583	84166	NLRC5	NLR family, CARD domain containing 5	1.36098	6.56086	4.48877	0.00102474	0.00266061	-1.6991
A_23_P64044	83706	FERMT3	fermitin family member 3	1.36082	8.24922	4.27295	0.00145209	0.00357358	-2.06415
A_23_P218434	7769	ZNF226	zinc finger protein 226	1.36046	8.5627	11.0173	4.15019e-07	5.97588e-06	6.62274
A_33_P3212221	9681	DEPDC5	DEP domain containing 5	1.36029	6.06488	14.7161	2.34578e-08	7.76257e-07	9.67626
A_33_P3259705	59307	SIGIRR	single immunoglobulin and toll-interleukin 1 receptor (TIR) domain	1.36013	7.6173	11.9667	1.84527e-07	3.33638e-06	7.48713
A_32_P112493	91461	PKDCC	protein kinase domain containing, cytoplasmic	1.36008	5.20862	7.26825	2.04882e-05	0.000111298	2.45306
A_33_P3370109	3612	IMPA1	inositol(myo)-1(or 4)-monophosphatase 1	1.35922	5.4207	6.71943	4.08894e-05	0.000192142	1.71512
A_23_P94365	203054	ADCK5	aarF domain containing kinase 5	1.35885	10.7364	13.1766	7.10084e-08	1.70028e-06	8.50294
A_24_P280706	100499483	CCDC180	coiled-coil domain containing 180	1.35814	7.35429	7.93097	9.32236e-06	6.08514e-05	3.29499
A_33_P3387272	1915	EEF1A1	eukaryotic translation elongation factor 1 alpha 1	1.35803	11.4324	8.75175	3.751e-06	3.00275e-05	4.26904
A_23_P24586	84680	ACCS	1-aminocyclopropane-1-carboxylate synthase homolog (Arabidopsis)(non-functional)	1.35773	9.34131	9.52839	1.68171e-06	1.64964e-05	5.12733
A_23_P122852	6604	SMARCD3	SWI/SNF related, matrix associated, actin dependent regulator of chromatin, subfamily d, member 3	1.35772	6.48417	9.62772	1.52354e-06	1.53544e-05	5.23298
A_23_P15402	112483	SAT2	spermidine/spermine N1-acetyltransferase family member 2	1.35768	11.5849	14.6219	2.50254e-08	8.15186e-07	9.6079
A_24_P113815	9906	SLC35E2	solute carrier family 35, member E2	1.35757	7.35771	4.82369	0.000604241	0.0017153	-1.14371
A_33_P3228190	8514	KCNAB2	potassium voltage-gated channel, shaker-related subfamily, beta member 2	1.35733	8.3932	11.7385	2.23051e-07	3.80422e-06	7.28509
A_24_P34944	26025	PCDHGA12	protocadherin gamma subfamily A, 12	1.3566	6.14644	5.91352	0.000120931	0.000460735	0.559902
A_33_P3530868	255654	LOC255654	uncharacterized LOC255654	1.35596	4.66328	6.94548	3.06243e-05	0.000152855	2.0237
A_33_P3412294	54993	ZSCAN2	zinc finger and SCAN domain containing 2	1.35546	7.88254	8.74281	3.78705e-06	3.01772e-05	4.25881
A_24_P147540	NA			1.35502	11.7046	4.6655	0.000773943	0.00210624	-1.40427
A_23_P164258	51268	PIPOX	pipecolic acid oxidase	1.35491	5.43689	6.40702	6.16242e-05	0.000267811	1.27766
A_23_P121527	51088	KLHL5	kelch-like family member 5	1.35467	4.6009	7.89919	9.67038e-06	6.26431e-05	3.25579
A_33_P3337627	7225	TRPC6	transient receptor potential cation channel, subfamily C, member 6	1.3538	7.60947	3.88895	0.00274063	0.00611746	-2.72584
A_23_P145786	51085	MLXIPL	MLX interacting protein-like	1.35378	8.68317	10.2939	8.01957e-07	9.57705e-06	5.91912
A_23_P96271	8736	MYOM1	myomesin 1	1.35358	4.77547	6.99151	2.88958e-05	0.000146022	2.08573
A_33_P3283515	23037	PDZD2	PDZ domain containing 2	1.35355	4.04648	6.13011	8.95956e-05	0.000361947	0.878995
A_23_P390704	11329	STK38	serine/threonine kinase 38	1.35344	5.41786	5.16378	0.000359185	0.00111782	-0.594655
A_23_P154801	26133	TRPC4AP	transient receptor potential cation channel, subfamily C, member 4 associated protein	1.35306	7.69971	5.08787	0.000402828	0.00122819	-0.715868
A_33_P3378895	340357	LOC340357	uncharacterized LOC340357	1.35256	3.80707	7.63114	1.3231e-05	7.9791e-05	2.92052
A_23_P143845	25976	TIPARP	TCDD-inducible poly(ADP-ribose) polymerase	1.35236	8.82479	12.8009	9.46983e-08	2.06692e-06	8.19706
A_33_P3286002	NA			1.35181	7.01265	9.25116	2.2255e-06	2.02327e-05	4.82762
A_33_P3412687	NA			1.35158	6.70368	6.1366	8.88033e-05	0.000359101	0.888451
A_33_P3354574	NA			1.35158	3.90557	4.59393	0.000866665	0.00231749	-1.52321
A_33_P3397506	NA			1.35156	7.71854	7.15454	2.35712e-05	0.000123835	2.30329
A_33_P3222243	NA			1.35132	5.58707	4.13646	0.00181604	0.00430248	-2.2977
A_24_P194755	84939	MUM1	melanoma associated antigen (mutated) 1	1.35086	4.40555	4.43468	0.00111762	0.00286137	-1.79008
A_33_P3360204	NA			1.35025	8.92994	10.8466	4.83179e-07	6.59961e-06	6.46039
A_24_P260639	3007	HIST1H1D	histone cluster 1, H1d	1.34983	10.6753	6.45826	5.75653e-05	0.000252704	1.35029
A_23_P115011	54507	ADAMTSL4	ADAMTS-like 4	1.34978	4.19785	6.7479	3.94135e-05	0.000186594	1.75435
A_33_P3211513	1195	CLK1	CDC-like kinase 1	1.34965	8.15228	14.1503	3.47957e-08	1.01986e-06	9.25925
A_32_P62211	NA			1.34943	6.103	7.46519	1.61297e-05	9.25475e-05	2.70871
A_33_P3461633	284454	LOC284454	uncharacterized LOC284454	1.34872	7.83999	6.52573	5.2652e-05	0.000234738	1.44541
A_23_P129291	9333	TGM5	transglutaminase 5	1.34632	7.86454	12.5333	1.16795e-07	2.41919e-06	7.97404
A_23_P110445	10307	APBB3	amyloid beta (A4) precursor protein-binding, family B, member 3	1.3446	9.34137	16.4514	7.59393e-09	3.65841e-07	10.8641
A_33_P3392213	NA			1.34343	8.68848	7.32772	1.90516e-05	0.000105433	2.53076
A_33_P3322428	57787	MARK4	MAP/microtubule affinity-regulating kinase 4	1.34331	4.9894	8.66935	4.0976e-06	3.21782e-05	4.17448
A_23_P138760	23529	CLCF1	cardiotrophin-like cytokine factor 1	1.34271	5.65103	5.48638	0.000222675	0.000755466	-0.0883605
A_33_P3384562	9260	PDLIM7	PDZ and LIM domain 7 (enigma)	1.34261	8.57716	16.1714	9.04019e-09	4.06934e-07	10.681
A_23_P22614	23157	SEPT6	septin 6	1.34184	10.2735	14.5152	2.69409e-08	8.52445e-07	9.52993
A_33_P3245674	NA			1.34181	8.60418	4.59363	0.000867072	0.00231826	-1.5237
A_33_P3397298	NA			1.34117	7.93157	11.3721	3.04494e-07	4.79393e-06	6.9532
A_24_P140204	54899	PXK	PX domain containing serine/threonine kinase	1.33975	11.0541	14.8602	2.12637e-08	7.27107e-07	9.77999
A_33_P3421827	3050	HBZ	hemoglobin, zeta	1.33957	5.27374	3.66155	0.00402534	0.00845999	-3.12367
A_33_P3378384	196968	DNM1P46	DNM1 pseudogene 46	1.33954	7.72968	7.71437	1.19937e-05	7.36279e-05	3.02551
A_23_P105368	NA			1.33846	6.67432	6.77344	3.81385e-05	0.000182195	1.78944
A_23_P142974	9938	ARHGAP25	Rho GTPase activating protein 25	1.33808	8.91415	12.8869	8.86029e-08	1.96917e-06	8.26778
A_33_P3267482	84451	KIAA1804	mixed lineage kinase 4	1.33804	8.18511	3.61197	0.00438046	0.00909746	-3.21086
A_23_P391275	11123	RCAN3	RCAN family member 3	1.33803	5.90779	7.11504	2.47563e-05	0.000128811	2.25088
A_33_P3340613	100133036	FAM95B1	family with sequence similarity 95, member B1	1.33758	6.02776	9.8261	1.25384e-06	1.3369e-05	5.44134
A_33_P3247403	64222	TOR3A	torsin family 3, member A	1.33646	6.17557	8.50325	4.90632e-06	3.69817e-05	3.98174
A_24_P399500	126006	PCP2	Purkinje cell protein 2	1.33613	9.73923	13.33	6.32653e-08	1.58852e-06	8.62552
A_33_P3305625	100131015	LOC100131015	uncharacterized LOC100131015	1.33577	4.89491	3.74463	0.0034956	0.00750195	-2.9779
A_33_P3244083	23303	KIF13B	kinesin family member 13B	1.33572	5.63629	3.68287	0.0038819	0.00820097	-3.08621
A_33_P3410093	4048	LTA4H	leukotriene A4 hydrolase	1.33562	5.21169	9.77183	1.32205e-06	1.38762e-05	5.38469
A_23_P46412	6339	SCNN1D	sodium channel, non-voltage-gated 1, delta subunit	1.33489	5.77736	5.04991	0.00042673	0.00128593	-0.776765
A_23_P78802	25865	PRKD2	protein kinase D2	1.33473	8.54236	5.60238	0.000188177	0.000660145	0.0901953
A_33_P3376762	388152	LOC388152	golgin A2 pseudogene	1.33424	7.17005	8.12882	7.43851e-06	5.11047e-05	3.53649
A_33_P3262292	26043	UBXN7	UBX domain protein 7	1.33417	5.12719	9.43769	1.8418e-06	1.76146e-05	5.03006
A_32_P38283	6991	TCTE3	t-complex-associated-testis-expressed 3	1.33409	5.31159	9.59334	1.57637e-06	1.57162e-05	5.19652
A_33_P3211260	28988	DBNL	drebrin-like	1.3337	10.3909	16.9877	5.47991e-09	2.94239e-07	11.2061
A_23_P59630	NA			1.3337	9.59928	5.06152	0.000419264	0.00126814	-0.75812
A_23_P396062	57799	RAB40C	RAB40C, member RAS oncogene family	1.33341	6.31296	3.83817	0.00298484	0.00659086	-2.81436
A_24_P307572	88455	ANKRD13A	ankyrin repeat domain 13A	1.3325	7.33471	10.676	5.63653e-07	7.36832e-06	6.29587
A_24_P67027	1196	CLK2	CDC-like kinase 2	1.33247	7.56171	5.49221	0.000220788	0.000750765	-0.07934
A_23_P256561	10333	TLR6	toll-like receptor 6	1.33245	3.98197	6.26189	7.48829e-05	0.000312536	1.07001
A_23_P359647	10725	NFAT5	nuclear factor of activated T-cells 5, tonicity-responsive	1.33179	9.1818	13.2478	6.7291e-08	1.6477e-06	8.56003
A_33_P3343101	55082	ARGLU1	arginine and glutamate rich 1	1.33081	6.4548	10.841	4.85625e-07	6.61911e-06	6.455
A_23_P17456	10326	SIRPB1	signal-regulatory protein beta 1	1.33002	7.88404	6.52571	5.26537e-05	0.000234738	1.44538
A_23_P75790	745	MYRF	myelin regulatory factor	1.32931	7.55841	9.08066	2.65288e-06	2.31456e-05	4.63967
A_33_P3375541	915	CD3D	CD3d molecule, delta (CD3-TCR complex)	1.32905	4.53847	5.15921	0.000361663	0.00112445	-0.601924
A_33_P3355743	55105	GPATCH2	G patch domain containing 2	1.32766	8.33501	6.98568	2.9109e-05	0.000146772	2.07789
A_33_P3253214	NA			1.32747	11.0731	9.59448	1.57459e-06	1.57065e-05	5.19773
A_33_P3393170	726	CAPN5	calpain 5	1.32746	6.00116	7.54845	1.4598e-05	8.57275e-05	2.81539
A_23_P144622	10007	GNPDA1	glucosamine-6-phosphate deaminase 1	1.32745	5.57921	3.7325	0.00356819	0.00763504	-2.99915
A_23_P350574	127943	FCRLB	Fc receptor-like B	1.32734	7.57876	13.2981	6.47946e-08	1.60065e-06	8.60016
A_33_P3806676	51561	IL23A	interleukin 23, alpha subunit p19	1.32663	3.76275	7.65908	1.28009e-05	7.76836e-05	2.95585
A_33_P3407606	NA			1.32614	4.88932	3.97544	0.00237154	0.00541261	-2.5756
A_33_P3228558	201176	ARHGAP27	Rho GTPase activating protein 27	1.32611	12.5288	12.4541	1.24369e-07	2.51974e-06	7.90719
A_24_P76018	646450	ARIH2OS	ariadne homolog 2 opposite strand	1.32564	5.36443	10.0455	1.01454e-06	1.14014e-05	5.66778
A_33_P3344233	NA			1.32544	4.17491	7.83887	1.03701e-05	6.60105e-05	3.18106
A_33_P3209581	440073	IQSEC3	IQ motif and Sec7 domain 3	1.32474	6.48777	4.30057	0.00138827	0.00343694	-2.01715
A_33_P3329592	388552	BLOC1S3	biogenesis of lysosomal organelles complex-1, subunit 3	1.32469	4.68558	7.8558	1.01684e-05	6.49812e-05	3.20207
A_33_P3235321	84958	SYTL1	synaptotagmin-like 1	1.32468	5.7875	4.63582	0.000811057	0.00218982	-1.45352
A_33_P3256997	643680	MS4A4E	membrane-spanning 4-domains, subfamily A, member 4E	1.32424	6.55409	5.43931	0.000238544	0.000799425	-0.16134
A_33_P3325439	10600	USP16	ubiquitin specific peptidase 16	1.32406	9.97662	12.6215	1.08945e-07	2.30809e-06	8.04805
A_33_P3367447	221	ALDH3B1	aldehyde dehydrogenase 3 family, member B1	1.32359	5.15653	9.66253	1.47199e-06	1.49977e-05	5.2698
A_33_P3340105	NA			1.32323	4.68981	5.28527	0.000299475	0.000961941	-0.402299
A_33_P3240115	23176	SEPT8	septin 8	1.32322	5.68199	6.35625	6.59507e-05	0.000282329	1.20534
A_23_P304171	9711	KIAA0226	KIAA0226	1.3231	9.40506	16.2477	8.61824e-09	3.97111e-07	10.7312
A_33_P3269338	23354	HAUS5	HAUS augmin-like complex, subunit 5	1.32305	10.697	9.36536	1.98133e-06	1.85664e-05	4.95194
A_33_P3351836	NA			1.32271	4.79301	7.8685	1.00198e-05	6.42845e-05	3.21782
A_33_P3350566	8911	CACNA1I	calcium channel, voltage-dependent, T type, alpha 1I subunit	1.32168	4.71314	5.02669	0.000442094	0.00132486	-0.814122
A_23_P326296	199746	U2AF1L4	U2 small nuclear RNA auxiliary factor 1-like 4	1.32162	8.95725	10.7572	5.23673e-07	6.98147e-06	6.37445
A_23_P340922	84330	ZNF414	zinc finger protein 414	1.32132	5.09883	3.93605	0.00253275	0.00572358	-2.64394
A_33_P3313825	NA			1.32063	7.04544	4.68866	0.000746237	0.00204368	-1.36593
A_23_P119478	10148	EBI3	Epstein-Barr virus induced 3	1.3192	5.44374	6.47308	5.64455e-05	0.00024874	1.37123
A_23_P54918	197257	LDHD	lactate dehydrogenase D	1.31899	6.20507	4.97447	0.000478827	0.00141578	-0.898386
A_23_P53724	9746	CLSTN3	calsyntenin 3	1.31889	4.20102	5.34714	0.000273217	0.000889905	-0.305134
A_23_P31399	5445	PON2	paraoxonase 2	1.31823	9.58405	8.32058	6.00009e-06	4.31625e-05	3.7664
A_24_P117138	199777	ZNF626	zinc finger protein 626	1.31775	10.5085	10.5381	6.3934e-07	8.07271e-06	6.16127
A_32_P160045	200132	TCTEX1D1	Tctex1 domain containing 1	1.3177	6.26874	8.42904	5.3222e-06	3.94149e-05	3.89468
A_24_P322353	9050	PSTPIP2	proline-serine-threonine phosphatase interacting protein 2	1.31735	6.51622	7.06742	2.62711e-05	0.000134999	2.18744
A_23_P96087	8971	H1FX	H1 histone family, member X	1.31699	6.96828	12.6823	1.03875e-07	2.22243e-06	8.09872
A_33_P3284715	677767	SCARNA7	small Cajal body-specific RNA 7	1.31688	6.75417	12.2085	1.51457e-07	2.89133e-06	7.69746
A_23_P152125	4597	MVD	mevalonate (diphospho) decarboxylase	1.31678	7.15121	3.58001	0.00462643	0.0095301	-3.26713
A_23_P94795	7004	TEAD4	TEA domain family member 4	1.31568	4.4117	5.9439	0.000115905	0.000445934	0.605047
A_23_P104996	7439	BEST1	bestrophin 1	1.31552	6.19649	11.4582	2.8279e-07	4.54235e-06	7.03207
A_33_P3366484	26275	HIBCH	3-hydroxyisobutyryl-CoA hydrolase	1.3153	5.20627	10.6467	5.78852e-07	7.52197e-06	6.26745
A_33_P3398448	84875	PARP10	poly (ADP-ribose) polymerase family, member 10	1.31258	12.267	10.276	8.15532e-07	9.65706e-06	5.90118
A_24_P273413	27436	EML4	echinoderm microtubule associated protein like 4	1.31254	11.0981	11.9537	1.86522e-07	3.35229e-06	7.47568
A_33_P3345001	NA			1.31196	5.1412	6.92241	3.15319e-05	0.000156543	1.99251
A_24_P2948	23623	RUSC1	RUN and SH3 domain containing 1	1.31176	8.11474	4.85705	0.000573765	0.00164435	-1.08917
A_33_P3297126	203062	TSNARE1	t-SNARE domain containing 1	1.31173	4.04866	4.52965	0.000959941	0.00251989	-1.63055
A_23_P17330	54963	UCKL1	uridine-cytidine kinase 1-like 1	1.31148	5.31702	3.7995	0.00318584	0.00695667	-2.88188
A_24_P51683	8941	CDK5R2	cyclin-dependent kinase 5, regulatory subunit 2 (p39)	1.31135	4.70338	10.5715	6.20058e-07	7.89906e-06	6.19399
A_33_P3225268	5768	QSOX1	quiescin Q6 sulfhydryl oxidase 1	1.31028	7.39696	3.62828	0.00426021	0.00887798	-3.18216
A_24_P256243	6757	SSX2	synovial sarcoma, X breakpoint 2	1.31023	4.50132	4.6659	0.000773457	0.00210551	-1.40361
A_33_P3358898	284297	SSC5D	scavenger receptor cysteine rich domain containing (5 domains)	1.30979	4.33402	5.12655	0.000379927	0.00116893	-0.65401
A_23_P49924	115024	NT5C3B	5'-nucleotidase, cytosolic IIIB	1.3094	4.93726	5.032	0.00043853	0.00131579	-0.805573
A_33_P3421984	23553	HYAL4	hyaluronoglucosaminidase 4	1.30789	10.5525	8.80418	3.54712e-06	2.87831e-05	4.32885
A_23_P149626	57449	PLEKHG5	pleckstrin homology domain containing, family G (with RhoGef domain) member 5	1.30732	6.62179	7.05319	2.67429e-05	0.000136918	2.16843
A_23_P141394	55062	WIPI1	WD repeat domain, phosphoinositide interacting 1	1.30627	6.09586	14.6043	2.53311e-08	8.22516e-07	9.59507
A_23_P406424	389	RHOC	ras homolog family member C	1.30625	8.52655	10.414	7.16982e-07	8.77347e-06	6.03881
A_33_P3328937	11011	TLK2	tousled-like kinase 2	1.30608	7.3713	8.41946	5.37856e-06	3.97085e-05	3.88341
A_33_P3225298	389668	XKR9	XK, Kell blood group complex subunit-related family, member 9	1.30599	5.29992	7.54996	1.45717e-05	8.55986e-05	2.81732
A_33_P3255165	NA			1.30595	4.14303	6.26805	7.4262e-05	0.00031041	1.07888
A_33_P3277328	730102	LOC730102	quinone oxidoreductase-like protein 2 pseudogene	1.30573	5.46692	9.97083	1.08991e-06	1.2013e-05	5.59116
A_23_P158533	10522	DEAF1	DEAF1 transcription factor	1.30558	7.64955	9.78543	1.30458e-06	1.37521e-05	5.39891
A_33_P3303542	284297	SSC5D	scavenger receptor cysteine rich domain containing (5 domains)	1.30429	4.31748	5.25929	0.000311293	0.000992704	-0.443266
A_24_P66105	79917	MAGIX	MAGI family member, X-linked	1.30385	4.84343	13.1891	7.03385e-08	1.69461e-06	8.513
A_23_P154986	2678	GGT1	gamma-glutamyltransferase 1	1.30353	8.20556	8.24854	6.50172e-06	4.61826e-05	3.6805
A_33_P3419098	5339	PLEC	plectin	1.30324	4.74188	7.10311	2.51267e-05	0.000130529	2.23502
A_33_P3313532	84210	ANKRD20A1	ankyrin repeat domain 20 family, member A1	1.30312	6.78143	7.32426	1.91321e-05	0.000105698	2.52625
A_23_P165007	115727	RASGRP4	RAS guanyl releasing protein 4	1.30307	7.13059	7.26101	2.06709e-05	0.00011204	2.44358
A_23_P138776	53	ACP2	acid phosphatase 2, lysosomal	1.30254	5.26816	5.80648	0.000140586	0.000520485	0.399824
A_32_P170481	100240735	LOC100240735	uncharacterized LOC100240735	1.30227	4.88882	6.10725	9.24493e-05	0.000371685	0.845619
A_23_P148121	254102	EHBP1L1	EH domain binding protein 1-like 1	1.30185	8.23253	5.81298	0.000139299	0.000516568	0.409592
A_24_P41371	54862	CC2D1A	coiled-coil and C2 domain containing 1A	1.30171	5.83924	6.85611	3.43057e-05	0.000167666	1.90249
A_23_P151662	4149	MAX	MYC associated factor X	1.30133	7.6584	14.3768	2.96642e-08	9.163e-07	9.42809
A_33_P3316078	26512	INTS6	integrator complex subunit 6	1.30042	6.09009	7.50384	1.53981e-05	8.94027e-05	2.75834
A_32_P65616	5617	PRL	prolactin	1.30036	4.57934	7.87427	9.95309e-06	6.40636e-05	3.22497
A_23_P47116	8045	RASSF7	Ras association (RalGDS/AF-6) domain family (N-terminal) member 7	1.29955	6.09321	4.67373	0.000763975	0.00208295	-1.39064
A_32_P32254	1291	COL6A1	collagen, type VI, alpha 1	1.29949	10.1488	6.30423	7.07242e-05	0.000299021	1.13088
A_33_P3269528	NA			1.29903	4.81749	7.81328	1.06834e-05	6.74973e-05	3.14924
A_33_P3380807	54106	TLR9	toll-like receptor 9	1.29858	4.11176	3.61588	0.00435129	0.00904264	-3.20397
A_24_P135628	NA			1.29841	8.37685	7.30156	1.96695e-05	0.000108024	2.49664
A_24_P120115	8837	CFLAR	CASP8 and FADD-like apoptosis regulator	1.2983	7.33484	4.81457	0.000612869	0.00173499	-1.15865
A_33_P3281532	64795	RMND5A	required for meiotic nuclear division 5 homolog A (S. cerevisiae)	1.29829	6.63325	8.54768	4.67429e-06	3.56582e-05	4.03358
A_23_P376557	64386	MMP25	matrix metallopeptidase 25	1.29796	8.46585	14.7696	2.26167e-08	7.61352e-07	9.71483
A_33_P3393048	NA			1.29778	4.72747	11.7824	2.15014e-07	3.70709e-06	7.3242
A_24_P11061	158511	CSAG1	chondrosarcoma associated gene 1	1.29697	4.43018	3.84857	0.00293302	0.00649116	-2.79621
A_24_P29723	5447	POR	P450 (cytochrome) oxidoreductase	1.29676	8.84433	7.35077	1.85241e-05	0.000103126	2.56077
A_33_P3340294	155435	RBM33	RNA binding motif protein 33	1.29669	6.90071	5.47645	0.000225925	0.000764895	-0.103724
A_23_P72697	338328	GPIHBP1	glycosylphosphatidylinositol anchored high density lipoprotein binding protein 1	1.2959	3.99579	6.90803	3.21126e-05	0.000159021	1.97303
A_32_P37592	677769	SCARNA17	small Cajal body-specific RNA 17	1.29573	10.6256	10.0838	9.781e-07	1.10903e-05	5.70688
A_33_P3364808	5788	PTPRC	protein tyrosine phosphatase, receptor type, C	1.29551	5.85579	13.3341	6.30718e-08	1.58852e-06	8.62877
A_24_P415280	55176	SEC61A2	Sec61 alpha 2 subunit (S. cerevisiae)	1.29503	6.60198	5.34815	0.000272808	0.000889032	-0.303547
A_33_P3251871	NA			1.29465	5.96637	6.8576	3.42406e-05	0.00016739	1.90452
A_24_P290927	9898	UBAP2L	ubiquitin associated protein 2-like	1.29459	6.39762	6.96437	2.99017e-05	0.000150017	2.04919
A_23_P392126	201229	LYRM9	LYR motif containing 9	1.29412	8.32926	10.88	4.68963e-07	6.49188e-06	6.49228
A_23_P132294	26088	GGA1	golgi-associated, gamma adaptin ear containing, ARF binding protein 1	1.29389	12.0452	7.79304	1.09383e-05	6.87292e-05	3.12402
A_23_P147822	64787	EPS8L2	EPS8-like 2	1.29373	5.53454	9.11993	2.5471e-06	2.24336e-05	4.6832
A_32_P79434	5799	PTPRN2	protein tyrosine phosphatase, receptor type, N polypeptide 2	1.29311	8.19252	7.9567	9.05056e-06	5.94355e-05	3.32664
A_33_P3217517	116349	C5orf55	chromosome 5 open reading frame 55	1.29304	7.2867	4.32783	0.00132814	0.00330696	-1.97082
A_23_P308603	6714	SRC	v-src avian sarcoma (Schmidt-Ruppin A-2) viral oncogene homolog	1.29294	6.03239	10.6603	5.71747e-07	7.4549e-06	6.28064
A_24_P6911	441263	DTX2P1-UPK3BP1-PMS2P11	DTX2P1-UPK3BP1-PMS2P11 readthrough transcribed pseudogene	1.29279	10.0118	12.5048	1.1946e-07	2.45289e-06	7.95004
A_33_P3209361	100130015	URAHP	urate (hydroxyiso-) hydrolase, pseudogene	1.2927	4.14284	4.90123	0.00053589	0.00155571	-1.01717
A_33_P3260451	377630	USP17L2	ubiquitin specific peptidase 17-like family member 2	1.29264	4.475	5.95712	0.000113788	0.000439092	0.624646
A_23_P78742	2323	FLT3LG	fms-related tyrosine kinase 3 ligand	1.29224	5.16231	5.51022	0.000215069	0.000735811	-0.0515095
A_33_P3319982	NA			1.29173	5.76444	8.16612	7.1319e-06	4.96092e-05	3.58152
A_33_P3387455	57713	SFMBT2	Scm-like with four mbt domains 2	1.29132	8.04047	5.01841	0.000447713	0.00133779	-0.827458
A_32_P81676	157627	LINC00599	long intergenic non-protein coding RNA 599	1.28925	10.3889	9.73279	1.37361e-06	1.42334e-05	5.34378
A_24_P221092	NA			1.28895	7.68807	8.08379	7.82788e-06	5.318e-05	3.4819
A_24_P335901	10781	ZNF266	zinc finger protein 266	1.28853	10.3087	8.78413	3.62365e-06	2.92579e-05	4.306
A_24_P365753	158801	NKAPP1	NFKB activating protein pseudogene 1	1.28841	10.5995	14.3823	2.95523e-08	9.14391e-07	9.43209
A_33_P3337318	3181	HNRNPA2B1	heterogeneous nuclear ribonucleoprotein A2/B1	1.28825	4.22166	4.05695	0.00207101	0.00481752	-2.43461
A_23_P85716	2212	FCGR2A	Fc fragment of IgG, low affinity IIa, receptor (CD32)	1.28802	10.2519	9.43799	1.84124e-06	1.76146e-05	5.03039
A_33_P3258316	NA			1.28777	8.91675	9.57533	1.60485e-06	1.59267e-05	5.17737
A_33_P3272330	1788	DNMT3A	DNA (cytosine-5-)-methyltransferase 3 alpha	1.28715	9.07127	8.92198	3.13147e-06	2.62171e-05	4.46221
A_33_P3392000	10645	CAMKK2	calcium/calmodulin-dependent protein kinase kinase 2, beta	1.28712	9.46067	8.62247	4.31013e-06	3.3443e-05	4.12037
A_33_P3474319	219855	SLC37A2	solute carrier family 37 (glucose-6-phosphate transporter), member 2	1.28623	8.11465	9.22756	2.27994e-06	2.0621e-05	4.80176
A_33_P3311205	25766	PRPF40B	PRP40 pre-mRNA processing factor 40 homolog B (S. cerevisiae)	1.28401	4.01877	7.48404	1.57683e-05	9.10638e-05	2.73294
A_24_P347624	8926	SNURF	SNRPN upstream reading frame	1.28378	10.2099	12.9067	8.72583e-08	1.95078e-06	8.28403
A_23_P139260	5002	SLC22A18	solute carrier family 22, member 18	1.28326	11.0308	13.3764	6.11057e-08	1.55812e-06	8.66238
A_33_P3240532	23179	RGL1	ral guanine nucleotide dissociation stimulator-like 1	1.28286	6.08625	6.84032	3.50045e-05	0.000170058	1.88097
A_23_P147641	6919	TCEA2	transcription elongation factor A (SII), 2	1.28264	5.71245	4.94757	0.000498998	0.00146507	-0.94193
A_23_P152768	7283	TUBG1	tubulin, gamma 1	1.28193	6.7371	8.28199	6.26337e-06	4.4685e-05	3.72046
A_24_P400997	23347	SMCHD1	structural maintenance of chromosomes flexible hinge domain containing 1	1.28142	10.3714	7.09556	2.53641e-05	0.000131552	2.22497
A_23_P81399	8878	SQSTM1	sequestosome 1	1.27973	9.76008	6.33636	6.77344e-05	0.000288479	1.17691
A_33_P3394378	NA			1.2795	5.14189	6.08925	9.47645e-05	0.000378417	0.819292
A_33_P3394789	NA			1.27882	8.0303	10.9178	4.53385e-07	6.34837e-06	6.52835
A_33_P3225873	399844	LINC01002	long intergenic non-protein coding RNA 1002	1.27819	7.74038	4.62606	0.000823665	0.00221861	-1.46973
A_23_P24433	8722	CTSF	cathepsin F	1.27788	8.67649	14.2708	3.19552e-08	9.5969e-07	9.34939
A_23_P40108	1299	COL9A3	collagen, type IX, alpha 3	1.27758	10.6399	12.9901	8.18399e-08	1.88551e-06	8.35215
A_23_P120153	284996	RNF149	ring finger protein 149	1.27656	10.2281	9.91448	1.15079e-06	1.25377e-05	5.53305
A_33_P3326917	440836	ODF3B	outer dense fiber of sperm tails 3B	1.27539	4.22304	5.35617	0.00026959	0.000880903	-0.290981
A_33_P3412695	NA			1.27512	6.11078	10.834	4.88678e-07	6.65063e-06	6.44831
A_33_P3283064	NA			1.27499	6.39729	3.60624	0.00442353	0.0091781	-3.22094
A_33_P3211078	8091	HMGA2	high mobility group AT-hook 2	1.27405	6.42635	5.59058	0.000191412	0.000669325	0.0721088
A_33_P3380883	7507	XPA	xeroderma pigmentosum, complementation group A	1.27399	6.00419	10.553	6.30684e-07	7.99263e-06	6.17584
A_23_P201596	271	AMPD2	adenosine monophosphate deaminase 2	1.27375	8.10128	4.26025	0.00148247	0.00363367	-2.0858
A_23_P344578	158297	FAM154A	family with sequence similarity 154, member A	1.27293	4.17901	4.46559	0.0010635	0.00274479	-1.73804
A_33_P3353425	57695	USP37	ubiquitin specific peptidase 37	1.27282	8.2793	6.76272	3.8668e-05	0.000183824	1.77473
A_23_P129389	55625	ZDHHC7	zinc finger, DHHC-type containing 7	1.27266	8.89585	3.9432	0.00250268	0.00566547	-2.63153
A_33_P3359354	199990	C1orf86	chromosome 1 open reading frame 86	1.27253	6.33959	8.15616	7.21243e-06	4.99443e-05	3.56951
A_23_P143650	150290	DUSP18	dual specificity phosphatase 18	1.27225	5.96495	5.996	0.000107798	0.000420723	0.682173
A_24_P5743	126133	ALDH16A1	aldehyde dehydrogenase 16 family, member A1	1.27101	10.5869	9.79348	1.29437e-06	1.36592e-05	5.40732
A_33_P3229276	54993	ZSCAN2	zinc finger and SCAN domain containing 2	1.271	3.70719	6.9288	3.12777e-05	0.0001554	2.00115
A_33_P3336484	9284	NPIPA1	nuclear pore complex interacting protein family, member A1	1.27066	10.2954	10.5933	6.0781e-07	7.77351e-06	6.2153
A_33_P3398437	23269	MGA	MGA, MAX dimerization protein	1.27061	8.08853	5.79467	0.000142955	0.000527516	0.382063
A_33_P3571120	8943	AP3D1	adaptor-related protein complex 3, delta 1 subunit	1.27031	9.57975	5.52149	0.00021157	0.000725748	-0.0341137
A_23_P97892	8861	LDB1	LIM domain binding 1	1.27002	6.07636	5.98815	0.00010898	0.000423893	0.670573
A_33_P3334180	9651	PLCH2	phospholipase C, eta 2	1.26958	4.2265	8.16894	7.10925e-06	4.9488e-05	3.58492
A_33_P3338360	677768	SCARNA13	small Cajal body-specific RNA 13	1.2691	9.5884	12.6008	1.10732e-07	2.33769e-06	8.03074
A_23_P87011	6876	TAGLN	transgelin	1.26883	7.21572	8.97533	2.96086e-06	2.5157e-05	4.52215
A_23_P355289	172	AFG3L1P	AFG3 ATPase family member 3-like 1 (S. cerevisiae), pseudogene	1.26877	11.893	4.74289	0.000685367	0.00190048	-1.27639
A_33_P3301034	123355	LRRC28	leucine rich repeat containing 28	1.26874	4.17602	12.2965	1.4108e-07	2.74704e-06	7.77302
A_33_P3273285	170958	ZNF525	zinc finger protein 525	1.26873	9.17229	5.5964	0.000189808	0.000664907	0.081041
A_33_P3330211	26053	AUTS2	autism susceptibility candidate 2	1.26831	5.63507	7.92308	9.40746e-06	6.13247e-05	3.28527
A_24_P19175	140467	ZNF358	zinc finger protein 358	1.26829	4.47862	8.02741	8.34672e-06	5.6002e-05	3.41325
A_23_P61810	10458	BAIAP2	BAI1-associated protein 2	1.26788	7.71451	11.1062	3.83746e-07	5.66652e-06	6.70636
A_33_P3365924	NA			1.26741	7.20504	13.2341	6.79902e-08	1.65147e-06	8.54906
A_33_P3355407	26768	RNU105A	RNA, U105A small nucleolar	1.26709	11.396	14.2028	3.35259e-08	9.94601e-07	9.29861
A_33_P3329477	283345	RPL13P5	ribosomal protein L13 pseudogene 5	1.26692	10.045	11.1462	3.70507e-07	5.55932e-06	6.74383
A_32_P140898	3344	FOXN2	forkhead box N2	1.26657	11.121	7.7688	1.12523e-05	7.02497e-05	3.09374
A_24_P410582	9686	VGLL4	vestigial like 4 (Drosophila)	1.26654	7.37421	6.70682	4.15618e-05	0.000194357	1.69771
A_33_P3365985	401357	LOC401357	uncharacterized LOC401357	1.26645	7.46448	7.27809	2.02426e-05	0.000110271	2.46595
A_23_P38167	55890	GPRC5C	G protein-coupled receptor, family C, group 5, member C	1.26621	11.0404	13.1216	7.40293e-08	1.74686e-06	8.45869
A_33_P3363620	641649	TMEM91	transmembrane protein 91	1.26552	7.61493	9.96775	1.09316e-06	1.20309e-05	5.58798
A_33_P3326020	NA			1.26505	6.20585	6.57197	4.95466e-05	0.000223907	1.51024
A_23_P31224	29992	PILRA	paired immunoglobin-like type 2 receptor alpha	1.26401	9.16999	4.69411	0.000739869	0.00202881	-1.35691
A_23_P416034	55559	HAUS7	HAUS augmin-like complex, subunit 7	1.26364	4.95439	5.06114	0.000419504	0.00126838	-0.758724
A_33_P3267640	3083	HGFAC	HGF activator	1.26362	4.88958	5.48487	0.000223163	0.000756991	-0.0906828
A_23_P79069	64926	RASAL3	RAS protein activator like 3	1.26344	12.3492	7.4036	1.73741e-05	9.81562e-05	2.62927
A_33_P3397507	8905	AP1S2	adaptor-related protein complex 1, sigma 2 subunit	1.26328	5.73991	5.65351	0.000174827	0.000621703	0.168301
A_33_P3396459	NA			1.26269	6.05529	5.7063	0.000162098	0.000585408	0.248569
A_23_P143643	84164	ASCC2	activating signal cointegrator 1 complex subunit 2	1.26258	6.55559	3.76307	0.00338815	0.00730705	-2.94561
A_23_P153745	10437	IFI30	interferon, gamma-inducible protein 30	1.2624	12.8354	10.657	5.73455e-07	7.47139e-06	6.27745
A_33_P3278303	NA			1.26219	7.76709	9.63223	1.51675e-06	1.53097e-05	5.23776
A_24_P298360	4054	LTBP3	latent transforming growth factor beta binding protein 3	1.262	7.35379	8.87104	3.30435e-06	2.7325e-05	4.40471
A_33_P3396200	4034	LRCH4	leucine-rich repeats and calponin homology (CH) domain containing 4	1.2618	9.3465	4.71726	0.000713453	0.00196745	-1.31866
A_23_P17345	9935	MAFB	v-maf avian musculoaponeurotic fibrosarcoma oncogene homolog B	1.26171	5.09418	6.794	3.71442e-05	0.000178495	1.81764
A_33_P3300179	NA			1.26147	5.36344	4.345	0.00129168	0.00323351	-1.94169
A_33_P3352098	58475	MS4A7	membrane-spanning 4-domains, subfamily A, member 7	1.26117	9.87766	8.01548	8.46121e-06	5.64979e-05	3.39867
A_24_P210513	55727	BTBD7	BTB (POZ) domain containing 7	1.26046	6.96097	9.26614	2.1917e-06	2.0018e-05	4.84399
A_23_P48455	81693	AMN	amnion associated transmembrane protein	1.25959	7.70285	9.46646	1.7893e-06	1.72138e-05	5.061
A_23_P200976	81888	HYI	hydroxypyruvate isomerase (putative)	1.25929	9.81844	12.9775	8.26328e-08	1.8983e-06	8.3419
A_23_P150379	10205	MPZL2	myelin protein zero-like 2	1.25852	4.94207	8.15624	7.21172e-06	4.99443e-05	3.56961
A_23_P206371	8996	NOL3	nucleolar protein 3 (apoptosis repressor with CARD domain)	1.25793	8.58297	9.38863	1.93524e-06	1.82309e-05	4.97712
A_32_P227317	84771	DDX11L2	DEAD/H (Asp-Glu-Ala-Asp/His) box helicase 11 like 2	1.25702	4.77083	5.5583	0.000200563	0.000695213	0.0225587
A_23_P106773	6799	SULT1A2	sulfotransferase family, cytosolic, 1A, phenol-preferring, member 2	1.25566	9.82692	6.57737	4.9197e-05	0.000222792	1.5178
A_33_P3225690	9658	ZNF516	zinc finger protein 516	1.25486	9.51854	7.47193	1.59994e-05	9.21196e-05	2.71738
A_23_P314120	1120	CHKB	choline kinase beta	1.25441	10.1594	6.94702	3.05647e-05	0.000152675	2.02577
A_32_P170749	442582	STAG3L2	stromal antigen 3-like 2 (pseudogene)	1.25398	12.4972	6.09098	9.45394e-05	0.000377828	0.821824
A_33_P3299220	54507	ADAMTSL4	ADAMTS-like 4	1.25329	7.59083	6.38232	6.36902e-05	0.000275191	1.24251
A_24_P417526	284802	FRG1B	FSHD region gene 1 family, member B	1.25316	9.28168	7.639	1.31085e-05	7.91503e-05	2.93046
A_33_P3415340	NA			1.2529	5.03853	9.67672	1.45151e-06	1.48557e-05	5.28478
A_23_P257043	2669	GEM	GTP binding protein overexpressed in skeletal muscle	1.25262	4.97687	4.94925	0.000497708	0.00146273	-0.939199
A_33_P3382919	100130587	LOC100130587	uncharacterized LOC100130587	1.25203	4.45211	8.01993	8.4183e-06	5.63166e-05	3.40411
A_23_P4536	23136	EPB41L3	erythrocyte membrane protein band 4.1-like 3	1.25172	8.63675	9.06266	2.70295e-06	2.34669e-05	4.61966
A_33_P3336925	10611	PDLIM5	PDZ and LIM domain 5	1.25165	7.55301	10.6245	5.90687e-07	7.60944e-06	6.24583
A_24_P943566	221692	PHACTR1	phosphatase and actin regulator 1	1.25158	5.83965	5.54427	0.000204685	0.000707109	0.00098135
A_23_P159937	6535	SLC6A8	solute carrier family 6 (neurotransmitter transporter), member 8	1.25118	4.7664	7.0952	2.53754e-05	0.000131575	2.2245
A_33_P3249877	144453	BEST3	bestrophin 3	1.25077	4.80736	4.80377	0.000623249	0.00175749	-1.17634
A_33_P3334590	54893	MTMR10	myotubularin related protein 10	1.25005	6.93481	8.41995	5.37567e-06	3.97034e-05	3.88399
A_33_P3542599	677793	SNORA2A	small nucleolar RNA, H/ACA box 2A	1.24984	6.01773	8.96797	2.9838e-06	2.53078e-05	4.51389
A_33_P3305571	8771	TNFRSF6B	tumor necrosis factor receptor superfamily, member 6b, decoy	1.24978	4.08366	5.00009	0.000460411	0.00137068	-0.856987
A_23_P28857	55423	SIRPG	signal-regulatory protein gamma	1.24958	9.50646	8.6742	4.07626e-06	3.20365e-05	4.18006
A_23_P307536	79729	SH3D21	SH3 domain containing 21	1.24822	5.6791	7.59136	1.38705e-05	8.26e-05	2.87004
A_33_P3255354	22978	NT5C2	5'-nucleotidase, cytosolic II	1.24821	7.92607	9.59731	1.57018e-06	1.56865e-05	5.20073
A_23_P64661	64333	ARHGAP9	Rho GTPase activating protein 9	1.24819	11.5437	13.7505	4.63802e-08	1.27711e-06	8.95483
A_24_P397150	2580	GAK	cyclin G associated kinase	1.24745	10.5564	6.09509	9.40064e-05	0.000376006	0.827841
A_23_P118025	64174	DPEP2	dipeptidase 2	1.24699	7.99633	9.39173	1.92918e-06	1.81826e-05	4.98048
A_33_P3258346	54739	XAF1	XIAP associated factor 1	1.24687	7.68102	4.76415	0.000662964	0.00184914	-1.2414
A_24_P93967	2332	FMR1	fragile X mental retardation 1	1.24667	7.26178	12.7691	9.70702e-08	2.10466e-06	8.17076
A_33_P3216427	1609	DGKQ	diacylglycerol kinase, theta 110kDa	1.24634	10.5497	8.25263	6.47201e-06	4.59883e-05	3.6854
A_24_P291401	129303	TMEM150A	transmembrane protein 150A	1.24605	5.29854	7.31348	1.93854e-05	0.000106838	2.51219
A_33_P3236316	729218	LOC729218	uncharacterized LOC729218	1.2457	6.43671	5.85986	0.000130389	0.000489676	0.479844
A_33_P3380063	54507	ADAMTSL4	ADAMTS-like 4	1.24544	7.76822	7.75163	1.14807e-05	7.12188e-05	3.07226
A_23_P305616	652276	LOC652276	potassium channel tetramerization domain containing 5 pseudogene	1.24516	4.75714	4.59315	0.000867729	0.00231885	-1.5245
A_32_P215179	9284	NPIPA1	nuclear pore complex interacting protein family, member A1	1.24464	9.22707	12.9639	8.35044e-08	1.90807e-06	8.33075
A_33_P3310226	NA			1.24347	5.09835	7.03443	2.73787e-05	0.000139696	2.14334
A_23_P321320	114790	STK11IP	serine/threonine kinase 11 interacting protein	1.24336	12.3254	6.32587	6.86953e-05	0.000291708	1.1619
A_33_P3394605	10362	HMG20B	high mobility group 20B	1.24193	9.4698	4.40892	0.00116494	0.00296228	-1.83354
A_33_P3407266	9329	GTF3C4	general transcription factor IIIC, polypeptide 4, 90kDa	1.24162	5.39295	8.72132	3.87514e-06	3.07159e-05	4.23421
A_24_P374675	64718	UNKL	unkempt homolog (Drosophila)-like	1.24074	4.33849	3.58534	0.00458442	0.00946578	-3.25774
A_23_P359588	8641	PCDHGB4	protocadherin gamma subfamily B, 4	1.24018	6.89774	4.31961	0.00134597	0.00334663	-1.98478
A_23_P416178	64753	CCDC136	coiled-coil domain containing 136	1.23921	4.46267	6.36911	6.48246e-05	0.000278733	1.2237
A_23_P64214	9159	PCSK7	proprotein convertase subtilisin/kexin type 7	1.2391	5.0464	4.68985	0.00074484	0.00204043	-1.36396
A_33_P3220415	NA			1.23883	6.01248	13.0413	7.86972e-08	1.83041e-06	8.39375
A_24_P153840	89846	FGD3	FYVE, RhoGEF and PH domain containing 3	1.23787	9.50403	12.9335	8.54757e-08	1.93497e-06	8.30596
A_24_P347378	241	ALOX5AP	arachidonate 5-lipoxygenase-activating protein	1.23769	10.3061	12.751	9.84458e-08	2.12531e-06	8.1558
A_24_P11965	93621	MRFAP1	Morf4 family associated protein 1	1.23726	8.86343	5.26112	0.000310443	0.000991276	-0.440374
A_23_P203841	11176	BAZ2A	bromodomain adjacent to zinc finger domain, 2A	1.2372	7.53026	4.99599	0.000463312	0.00137741	-0.863618
A_33_P3351249	58191	CXCL16	chemokine (C-X-C motif) ligand 16	1.23666	5.15128	5.82653	0.00013666	0.000508909	0.429923
A_23_P117734	145748	LYSMD4	LysM, putative peptidoglycan-binding, domain containing 4	1.23664	8.92937	9.96271	1.09847e-06	1.20621e-05	5.5828
A_23_P115407	2944	GSTM1	glutathione S-transferase mu 1	1.23632	4.4286	6.31944	6.92914e-05	0.0002936	1.15269
A_33_P3224858	5610	EIF2AK2	eukaryotic translation initiation factor 2-alpha kinase 2	1.23537	5.48216	6.98735	2.90476e-05	0.000146524	2.08014
A_23_P376661	4817	NIT1	nitrilase 1	1.23429	7.74932	6.1524	8.6904e-05	0.000352738	0.911468
A_33_P3409508	5600	MAPK11	mitogen-activated protein kinase 11	1.23231	5.80889	10.9003	4.60518e-07	6.4114e-06	6.51168
A_33_P3282988	100131582	LOC100131582	uncharacterized LOC100131582	1.23211	7.83074	11.98	1.82513e-07	3.31535e-06	7.49882
A_23_P216355	4796	TONSL	tonsoku-like, DNA repair protein	1.23206	9.18479	3.69994	0.00377092	0.00800381	-3.05626
A_33_P3414883	23300	ATMIN	ATM interactor	1.23165	4.11243	4.61288	0.000841023	0.00225821	-1.49165
A_23_P355364	84859	LRCH3	leucine-rich repeats and calponin homology (CH) domain containing 3	1.2315	5.31045	4.67365	0.000764071	0.00208295	-1.39077
A_33_P3354881	NA			1.23146	6.26808	11.3765	3.03335e-07	4.78678e-06	6.95726
A_23_P26117	4123	MAN2C1	mannosidase, alpha, class 2C, member 1	1.23001	9.12251	4.03625	0.00214336	0.00496509	-2.47036
A_33_P3415859	NA			1.22999	10.6216	4.9906	0.000467142	0.00138611	-0.872308
A_24_P168416	7001	PRDX2	peroxiredoxin 2	1.22926	8.66068	13.9613	3.98218e-08	1.13514e-06	9.11638
A_33_P3342957	9262	STK17B	serine/threonine kinase 17b	1.22924	7.29238	9.52334	1.69022e-06	1.65465e-05	5.12193
A_33_P3252635	9534	ZNF254	zinc finger protein 254	1.2278	9.70809	12.1022	1.65127e-07	3.08876e-06	7.60545
A_33_P3263359	84305	WIBG	within bgcn homolog (Drosophila)	1.22742	4.5205	5.32157	0.00028376	0.000919294	-0.345231
A_23_P321913	50619	DEF6	differentially expressed in FDCP 6 homolog (mouse)	1.22671	9.24936	7.26552	2.05569e-05	0.000111546	2.44949
A_23_P114299	2833	CXCR3	chemokine (C-X-C motif) receptor 3	1.22669	10.528	6.39524	6.26005e-05	0.000271264	1.2609
A_23_P339818	91947	ARRDC4	arrestin domain containing 4	1.22637	8.31298	9.40833	1.89711e-06	1.79826e-05	4.99841
A_24_P202319	489	ATP2A3	ATPase, Ca++ transporting, ubiquitous	1.22629	5.13336	4.20829	0.00161392	0.00390138	-2.17455
A_33_P3315906	11156	PTP4A3	protein tyrosine phosphatase type IVA, member 3	1.22557	9.11867	11.1221	3.7842e-07	5.62178e-06	6.72128
A_33_P3364637	NA			1.2251	4.93199	8.42934	5.32044e-06	3.94149e-05	3.89504
A_33_P3368109	NA			1.22493	5.34923	4.83415	0.000594502	0.00169333	-1.12659
A_23_P39402	84964	ALKBH6	alkB, alkylation repair homolog 6 (E. coli)	1.22485	6.98689	6.19616	8.18679e-05	0.000336076	0.975032
A_23_P67271	5585	PKN1	protein kinase N1	1.22475	7.05311	6.38005	6.38831e-05	0.000275658	1.23929
A_23_P257164	275	AMT	aminomethyltransferase	1.22452	9.5409	11.6282	2.44726e-07	4.06993e-06	7.18622
A_23_P431346	222171	PRR15	proline rich 15	1.22425	5.08118	5.03983	0.000433326	0.00130299	-0.792965
A_24_P136551	55666	NPLOC4	nuclear protein localization 4 homolog (S. cerevisiae)	1.22418	8.54357	6.20099	8.13323e-05	0.000334935	0.982021
A_33_P3250767	NA			1.22237	5.68022	6.35986	6.56326e-05	0.000281215	1.21049
A_33_P3283201	NA			1.22194	7.40273	13.3012	6.46429e-08	1.60065e-06	8.60265
A_33_P3224345	NA			1.2218	7.33715	6.11611	9.13314e-05	0.000368178	0.858569
A_23_P141429	51225	ABI3	ABI family, member 3	1.22175	5.5243	6.13745	8.86993e-05	0.000358903	0.889699
A_32_P507710	375133	PI4KAP2	phosphatidylinositol 4-kinase, catalytic, alpha pseudogene 2	1.2215	6.47016	5.04279	0.000431382	0.00129774	-0.788217
A_33_P3253634	NA			1.22117	7.02169	4.85218	0.000578109	0.00165437	-1.09712
A_33_P3379046	NA			1.22075	5.15851	4.17465	0.00170547	0.00408169	-2.23216
A_33_P3362781	79786	KLHL36	kelch-like family member 36	1.22025	5.84035	4.28843	0.00141595	0.003497	-2.0378
A_24_P290502	9648	GCC2	GRIP and coiled-coil domain containing 2	1.22014	6.84327	4.19748	0.00164274	0.00396026	-2.19304
A_33_P3303748	55066	PDPR	pyruvate dehydrogenase phosphatase regulatory subunit	1.219	5.49479	8.5726	4.54937e-06	3.49206e-05	4.06257
A_23_P139527	3242	HPD	4-hydroxyphenylpyruvate dioxygenase	1.21891	8.38913	9.01114	2.85201e-06	2.44668e-05	4.56223
A_24_P312519	64081	PBLD	phenazine biosynthesis-like protein domain containing	1.21818	4.39702	4.94258	0.000502834	0.00147468	-0.950009
A_23_P26223	435	ASL	argininosuccinate lyase	1.217	8.76266	12.875	8.94208e-08	1.98282e-06	8.25801
A_23_P83781	9267	CYTH1	cytohesin 1	1.21653	10.0806	12.9916	8.17438e-08	1.88551e-06	8.35339
A_33_P3376404	64743	WDR13	WD repeat domain 13	1.21638	4.81334	7.3799	1.78801e-05	0.00010027	2.59858
A_23_P50146	284266	SIGLEC15	sialic acid binding Ig-like lectin 15	1.21634	4.68329	7.37574	1.79707e-05	0.00010068	2.59318
A_24_P62237	64781	CERK	ceramide kinase	1.21633	8.07627	5.06276	0.000418472	0.00126633	-0.756123
A_23_P94501	301	ANXA1	annexin A1	1.21544	8.88022	14.0658	3.6951e-08	1.07174e-06	9.19562
A_33_P3273732	NA			1.21503	5.1145	6.24645	7.64649e-05	0.000318049	1.04775
A_23_P54770	55911	APOBR	apolipoprotein B receptor	1.21478	11.2002	12.3601	1.34059e-07	2.64252e-06	7.82735
A_33_P3239123	10465	PPIH	peptidylprolyl isomerase H (cyclophilin H)	1.21463	4.85567	6.2001	8.14306e-05	0.000335151	0.980735
A_23_P126844	8718	TNFRSF25	tumor necrosis factor receptor superfamily, member 25	1.21393	8.71838	13.8212	4.40557e-08	1.22514e-06	9.00932
A_33_P3395403	NA			1.21393	9.14542	6.78625	3.75153e-05	0.000179924	1.80703
A_23_P25674	1152	CKB	creatine kinase, brain	1.21372	7.25654	9.71807	1.39361e-06	1.43926e-05	5.32832
A_33_P3229037	NA			1.21314	5.26903	8.57173	4.55368e-06	3.49295e-05	4.06155
A_33_P3355946	NA			1.21292	4.89044	6.21672	7.96106e-05	0.000328817	1.00481
A_32_P122402	441455	LOC441455	makorin ring finger protein 1 pseudogene	1.21148	6.81565	6.68186	4.29285e-05	0.000199439	1.66319
A_33_P3408665	NA			1.21111	10.3058	4.06556	0.00204168	0.00476124	-2.41976
A_33_P3250128	112574	SNX18	sorting nexin 18	1.21086	5.91176	11.1895	3.56727e-07	5.40618e-06	6.78428
A_33_P3295228	NA			1.20981	6.52491	5.35528	0.000269947	0.000881771	-0.292379
A_33_P3233978	84893	FBXO18	F-box protein, helicase, 18	1.20936	4.42294	3.79615	0.00320395	0.00699073	-2.88775
A_23_P36305	89849	ATG16L2	autophagy related 16-like 2 (S. cerevisiae)	1.20934	13.0753	11.5227	2.67645e-07	4.34722e-06	7.09077
A_24_P163237	56977	STOX2	storkhead box 2	1.20905	8.16217	8.42069	5.37132e-06	3.96863e-05	3.88485
A_33_P3329750	NA			1.20875	6.8914	9.68572	1.43869e-06	1.47821e-05	5.29427
A_24_P926760	4820	NKTR	natural killer-tumor recognition sequence	1.20804	11.4207	6.04622	0.000100555	0.000396986	0.756172
A_24_P206604	5209	PFKFB3	6-phosphofructo-2-kinase/fructose-2,6-biphosphatase 3	1.20755	3.93734	3.67121	0.00395966	0.00834625	-3.10669
A_33_P3360867	NA			1.20744	6.79108	6.39722	6.24347e-05	0.000270907	1.26373
A_33_P3239102	NA			1.20726	9.45213	3.68632	0.0038592	0.00816717	-3.08016
A_32_P35220	220869	CBWD5	COBW domain containing 5	1.20681	11.6691	8.93593	3.08584e-06	2.59475e-05	4.47791
A_23_P26325	6361	CCL17	chemokine (C-C motif) ligand 17	1.2067	4.50865	4.26838	0.00146295	0.00359437	-2.07194
A_33_P3215557	11173	ADAMTS7	ADAM metallopeptidase with thrombospondin type 1 motif, 7	1.20616	5.7788	9.00835	2.86035e-06	2.45168e-05	4.5591
A_23_P171385	84295	PHF6	PHD finger protein 6	1.20597	8.0496	13.9554	3.9991e-08	1.13791e-06	9.11189
A_33_P3343432	117145	THEM4	thioesterase superfamily member 4	1.20596	9.2946	7.85606	1.01653e-05	6.49812e-05	3.2024
A_23_P104318	54541	DDIT4	DNA-damage-inducible transcript 4	1.20593	8.25017	7.76633	1.12849e-05	7.03228e-05	3.09065
A_33_P3714477	285972	LINC00996	long intergenic non-protein coding RNA 996	1.20573	8.27146	13.1423	7.28746e-08	1.7284e-06	8.47539
A_23_P347777	221711	SYCP2L	synaptonemal complex protein 2-like	1.20535	5.87589	5.8528	0.000131692	0.000494091	0.469281
A_23_P108835	51646	YPEL5	yippee-like 5 (Drosophila)	1.20447	8.5164	12.5115	1.18825e-07	2.45289e-06	7.95571
A_23_P411772	56103	PCDHGB2	protocadherin gamma subfamily B, 2	1.20431	6.14988	6.10555	9.26648e-05	0.000372347	0.843142
A_23_P142447	4542	MYO1F	myosin IF	1.20383	13.0474	11.7316	2.2435e-07	3.81571e-06	7.2789
A_33_P3224157	92335	STRADA	STE20-related kinase adaptor alpha	1.20379	4.63494	9.15136	2.46573e-06	2.18254e-05	4.71794
A_23_P61823	53917	RAB24	RAB24, member RAS oncogene family	1.20375	11.8311	10.271	8.19367e-07	9.69071e-06	5.89616
A_23_P23947	1326	MAP3K8	mitogen-activated protein kinase kinase kinase 8	1.20325	6.44576	6.16635	8.52639e-05	0.000346922	0.931753
A_23_P201047	7059	THBS3	thrombospondin 3	1.20251	8.43864	13.0183	8.00925e-08	1.85803e-06	8.37508
A_33_P3518572	100287314	LINC00941	long intergenic non-protein coding RNA 941	1.20076	7.39885	3.74049	0.00352021	0.00754813	-2.98516
A_23_P106174	5663	PSEN1	presenilin 1	1.20039	8.20523	7.68	1.24888e-05	7.62113e-05	2.98225
A_33_P3286208	122769	LRR1	leucine rich repeat protein 1	1.20015	6.4234	9.61341	1.54529e-06	1.55247e-05	5.21782
A_33_P3370515	NA			1.20003	15.5512	10.1902	8.84139e-07	1.02526e-05	5.81485
A_23_P162288	4640	MYO1A	myosin IA	1.20002	5.38213	6.05009	0.000100019	0.000395271	0.761859
A_24_P322611	11083	DIDO1	death inducer-obliterator 1	1.19944	8.5325	12.3764	1.32314e-07	2.62508e-06	7.8413
A_23_P218817	1375	CPT1B	carnitine palmitoyltransferase 1B (muscle)	1.19858	9.09158	10.0221	1.03757e-06	1.15826e-05	5.64378
A_24_P32935	2350	FOLR2	folate receptor 2 (fetal)	1.19827	5.67499	6.52696	5.25674e-05	0.000234652	1.44713
A_33_P3272117	79058	ASPSCR1	alveolar soft part sarcoma chromosome region, candidate 1	1.19801	7.48961	4.9006	0.000536414	0.00155677	-1.0182
A_33_P3209229	25837	RAB26	RAB26, member RAS oncogene family	1.1977	8.74522	11.1293	3.76035e-07	5.60009e-06	6.72803
A_24_P264943	1311	COMP	cartilage oligomeric matrix protein	1.19745	7.5948	6.93012	3.12252e-05	0.000155179	2.00295
A_23_P113825	138151	NACC2	NACC family member 2, BEN and BTB (POZ) domain containing	1.19735	8.10193	11.7717	2.16945e-07	3.72882e-06	7.31467
A_33_P3279610	1339	COX6A2	cytochrome c oxidase subunit VIa polypeptide 2	1.19701	4.29322	10.9196	4.52638e-07	6.34702e-06	6.53011
A_24_P190472	6590	SLPI	secretory leukocyte peptidase inhibitor	1.19689	7.87222	14.4194	2.87957e-08	8.96576e-07	9.45953
A_33_P3209162	346	APOC4	apolipoprotein C-IV	1.19662	5.79919	5.6386	0.000178612	0.000632967	0.145567
A_23_P59179	6257	RXRB	retinoid X receptor, beta	1.19662	7.96447	3.80499	0.0031565	0.00690109	-2.87229
A_23_P49674	22899	ARHGEF15	Rho guanine nucleotide exchange factor (GEF) 15	1.19657	6.51617	3.58746	0.00456783	0.00943731	-3.25401
A_33_P3312212	5562	PRKAA1	protein kinase, AMP-activated, alpha 1 catalytic subunit	1.1965	5.87627	8.00832	8.53071e-06	5.68063e-05	3.38992
A_23_P77833	9489	PGS1	phosphatidylglycerophosphate synthase 1	1.19598	5.64133	4.64917	0.000794131	0.00215119	-1.43135
A_23_P111583	948	CD36	CD36 molecule (thrombospondin receptor)	1.19542	10.8588	11.8343	2.05898e-07	3.58958e-06	7.37037
A_23_P168882	94241	TP53INP1	tumor protein p53 inducible nuclear protein 1	1.19453	7.88848	9.19708	2.35237e-06	2.10805e-05	4.7683
A_33_P3227703	NA			1.19449	5.23738	4.46768	0.00105995	0.00273672	-1.73454
A_33_P3412560	NA			1.19398	9.21934	8.20301	6.84197e-06	4.80566e-05	3.62592
A_33_P3411991	23637	RABGAP1	RAB GTPase activating protein 1	1.19385	5.76992	5.17848	0.000351332	0.0010997	-0.571277
A_23_P251499	5118	PCOLCE	procollagen C-endopeptidase enhancer	1.19329	7.02111	5.71892	0.000159205	0.000576779	0.26769
A_32_P198325	388886	FAM211B	family with sequence similarity 211, member B	1.19254	8.07733	14.7389	2.30952e-08	7.70363e-07	9.69272
A_33_P3239455	84163	GTF2IRD2	GTF2I repeat domain containing 2	1.19219	5.45051	8.66156	4.13209e-06	3.23708e-05	4.16551
A_33_P3232294	3709	ITPR2	inositol 1,4,5-trisphosphate receptor, type 2	1.19214	8.44736	10.6435	5.8056e-07	7.52791e-06	6.2643
A_33_P3355055	51329	ARL6IP4	ADP-ribosylation-like factor 6 interacting protein 4	1.1916	9.1259	10.8072	5.00568e-07	6.76132e-06	6.42263
A_24_P83437	284695	ZNF326	zinc finger protein 326	1.19132	6.74938	10.9221	4.51661e-07	6.34246e-06	6.53241
A_23_P7976	3008	HIST1H1E	histone cluster 1, H1e	1.19113	10.806	8.80186	3.55588e-06	2.88351e-05	4.32621
A_33_P3332382	NA			1.19066	7.30219	4.54365	0.000938767	0.00247446	-1.60714
A_33_P3282364	NA			1.18894	4.19116	5.11758	0.000385109	0.00118203	-0.668329
A_23_P38427	84440	RAB11FIP4	RAB11 family interacting protein 4 (class II)	1.18886	3.61964	3.74868	0.00347173	0.00745401	-2.97081
A_33_P3240843	137835	TMEM71	transmembrane protein 71	1.18862	5.62456	11.1448	3.70936e-07	5.56147e-06	6.7426
A_23_P207020	56270	WDR45B	WD repeat domain 45B	1.18856	11.6571	13.9857	3.91295e-08	1.12489e-06	9.13496
A_24_P117323	84861	KLHL22	kelch-like family member 22	1.18838	6.86138	3.89718	0.00270309	0.00604543	-2.71153
A_33_P3316686	51167	CYB5R4	cytochrome b5 reductase 4	1.18802	8.07878	11.1699	3.62894e-07	5.46461e-06	6.76599
A_33_P3368188	10801	SEPT9	septin 9	1.18754	6.17876	4.65637	0.000785167	0.00213261	-1.41941
A_23_P162918	12	SERPINA3	serpin peptidase inhibitor, clade A (alpha-1 antiproteinase, antitrypsin), member 3	1.18704	5.82329	4.8809	0.000552978	0.001596	-1.05027
A_23_P140967	4210	MEFV	Mediterranean fever	1.18668	6.06287	6.74968	3.93233e-05	0.000186348	1.75679
A_23_P330561	199675	C19orf59	chromosome 19 open reading frame 59	1.18653	10.3642	16.4634	7.53814e-09	3.65487e-07	10.8718
A_33_P3388376	414059	TBC1D3B	TBC1 domain family, member 3B	1.18639	4.7552	4.01057	0.00223678	0.00515453	-2.51476
A_24_P143574	10326	SIRPB1	signal-regulatory protein beta 1	1.18625	6.59627	4.72393	0.000706027	0.00194945	-1.30765
A_33_P3382730	23185	LARP4B	La ribonucleoprotein domain family, member 4B	1.18608	7.43744	10.8707	4.72847e-07	6.51548e-06	6.48347
A_33_P3252630	9534	ZNF254	zinc finger protein 254	1.1857	8.69665	12.4401	1.25758e-07	2.5348e-06	7.89537
A_23_P354297	63922	CHTF18	CTF18, chromosome transmission fidelity factor 18 homolog (S. cerevisiae)	1.18542	12.5968	13.3449	6.25619e-08	1.58363e-06	8.63738
A_23_P27677	3661	IRF3	interferon regulatory factor 3	1.18504	11.2639	7.99347	8.67685e-06	5.75435e-05	3.37175
A_33_P3336968	51095	TRNT1	tRNA nucleotidyl transferase, CCA-adding, 1	1.18421	8.5456	9.21359	2.31283e-06	2.08123e-05	4.78643
A_23_P111797	84214	DKFZP434F142	uncharacterized DKFZp434F142	1.1836	8.76602	3.69825	0.00378173	0.00802362	-3.05922
A_33_P3415491	197335	WDR90	WD repeat domain 90	1.18347	6.96353	8.3891	5.56164e-06	4.0814e-05	3.8476
A_24_P225635	NA			1.18324	8.25844	10.931	4.48059e-07	6.30705e-06	6.54096
A_23_P145657	10734	STAG3	stromal antigen 3	1.18305	9.82891	13.4828	5.64583e-08	1.47116e-06	8.74631
A_33_P3331491	728392	LOC728392	uncharacterized LOC728392	1.18265	8.62948	9.50374	1.72367e-06	1.67478e-05	5.10097
A_23_P400945	2117	ETV3	ets variant 3	1.18247	6.75948	6.79263	3.72096e-05	0.000178721	1.81576
A_33_P3589722	472	ATM	ataxia telangiectasia mutated	1.182	8.00036	9.3746	1.96287e-06	1.84289e-05	4.96195
A_33_P3257678	333932	HIST2H3A	histone cluster 2, H3a	1.18197	13.2401	6.3768	6.41613e-05	0.00027643	1.23466
A_33_P3305725	730102	LOC730102	quinone oxidoreductase-like protein 2 pseudogene	1.18139	6.24764	8.83739	3.42419e-06	2.79836e-05	4.36659
A_23_P143303	64601	VPS16	vacuolar protein sorting 16 homolog (S. cerevisiae)	1.18083	9.68988	10.0587	1.00183e-06	1.12936e-05	5.68126
A_23_P130836	3004	GZMM	granzyme M (lymphocyte met-ase 1)	1.18072	6.04903	10.7512	5.26525e-07	7.0099e-06	6.36865
A_23_P76901	26030	PLEKHG3	pleckstrin homology domain containing, family G (with RhoGef domain) member 3	1.18037	11.1788	8.35556	5.77178e-06	4.19768e-05	3.80791
A_33_P3416221	4705	NDUFA10	NADH dehydrogenase (ubiquinone) 1 alpha subcomplex, 10, 42kDa	1.17978	7.4332	5.49415	0.000220162	0.000749191	-0.0763281
A_33_P3225230	23309	SIN3B	SIN3 transcription regulator family member B	1.17956	11.7927	15.2283	1.66113e-08	6.08592e-07	10.0406
A_24_P37409	1844	DUSP2	dual specificity phosphatase 2	1.1795	5.53087	4.88341	0.000550839	0.00159082	-1.04618
A_24_P212443	9690	UBE3C	ubiquitin protein ligase E3C	1.17949	4.50612	4.0727	0.00201769	0.00471317	-2.40744
A_32_P466514	64207	IRF2BPL	interferon regulatory factor 2 binding protein-like	1.17848	4.68363	6.10415	9.28435e-05	0.000372796	0.84109
A_23_P500271	3663	IRF5	interferon regulatory factor 5	1.17804	12.2767	7.38082	1.78602e-05	0.000100263	2.59978
A_33_P3267280	10106	CTDSP2	CTD (carboxy-terminal domain, RNA polymerase II, polypeptide A) small phosphatase 2	1.17794	4.36866	6.01393	0.00010515	0.000411623	0.708637
A_33_P3260209	NA			1.17793	7.42428	7.47984	1.5848e-05	9.14429e-05	2.72755
A_33_P3877739	140768	SMCR2	Smith-Magenis syndrome chromosome region, candidate 2 (non-protein coding)	1.17766	6.0199	5.06772	0.000415335	0.00125938	-0.748173
A_33_P3359518	114803	MYSM1	Myb-like, SWIRM and MPN domains 1	1.17748	6.54312	4.74124	0.000687143	0.00190432	-1.27911
A_33_P3303463	100128348	LOC100128348	uncharacterized LOC100128348	1.17665	7.32836	10.9146	4.54695e-07	6.35623e-06	6.52527
A_33_P3418846	NA			1.17568	3.84999	5.82025	0.000137876	0.000512462	0.420502
A_23_P19243	NA			1.17548	7.48958	6.26607	7.44614e-05	0.000310977	1.07603
A_23_P110879	10758	TRAF3IP2	TRAF3 interacting protein 2	1.17511	3.9641	5.40306	0.000251586	0.000834039	-0.217754
A_23_P103765	2205	FCER1A	Fc fragment of IgE, high affinity I, receptor for; alpha polypeptide	1.17477	7.86202	13.2392	6.77286e-08	1.65147e-06	8.55315
A_33_P3363938	4676	NAP1L4	nucleosome assembly protein 1-like 4	1.1744	6.45758	8.6253	4.29697e-06	3.33847e-05	4.12364
A_32_P377032	151477	LINC00471	long intergenic non-protein coding RNA 471	1.17414	4.80339	3.7836	0.00327257	0.00710784	-2.90969
A_23_P158829	409	ARRB2	arrestin, beta 2	1.1741	10.4018	9.89799	1.1693e-06	1.26756e-05	5.51599
A_33_P3279841	23162	MAPK8IP3	mitogen-activated protein kinase 8 interacting protein 3	1.17391	12.5295	14.701	2.37024e-08	7.81697e-07	9.6653
A_33_P3214027	23384	SPECC1L	sperm antigen with calponin homology and coiled-coil domains 1-like	1.17389	5.36206	6.51522	5.33873e-05	0.000237302	1.43062
A_33_P3344086	8331	HIST1H2AJ	histone cluster 1, H2aj	1.17386	13.073	5.64434	0.000177145	0.000628571	0.154318
A_23_P167194	1060	CENPC	centromere protein C	1.17326	10.1062	7.88137	9.8716e-06	6.36524e-05	3.23376
A_23_P129801	10966	RAB40B	RAB40B, member RAS oncogene family	1.17285	7.02615	4.32215	0.00134044	0.00333332	-1.98047
A_23_P42288	80737	VWA7	von Willebrand factor A domain containing 7	1.17272	6.01157	4.7934	0.000633396	0.00177889	-1.19336
A_24_P222835	64766	S100PBP	S100P binding protein	1.17242	7.9265	7.85122	1.02225e-05	6.52626e-05	3.1964
A_33_P3388070	NA			1.1723	4.11738	7.88195	9.86496e-06	6.36471e-05	3.23448
A_24_P633902	27246	RNF115	ring finger protein 115	1.17212	7.72464	4.83581	0.000592971	0.00168946	-1.12387
A_23_P35796	5526	PPP2R5B	protein phosphatase 2, regulatory subunit B', beta	1.17153	7.74238	12.6535	1.06244e-07	2.26564e-06	8.07475
A_33_P3352134	55054	ATG16L1	autophagy related 16-like 1 (S. cerevisiae)	1.17144	5.22906	4.6346	0.000812626	0.00219273	-1.45555
A_33_P3410981	56099	PCDHGB7	protocadherin gamma subfamily B, 7	1.17135	4.89551	3.64097	0.00416894	0.0087148	-3.15983
A_24_P67929	54934	KANSL2	KAT8 regulatory NSL complex subunit 2	1.17089	7.05891	9.03557	2.78025e-06	2.39884e-05	4.58949
A_23_P361940	8832	CD84	CD84 molecule	1.16959	5.65361	4.15254	0.00176858	0.00420794	-2.27007
A_33_P3217147	63906	GPATCH3	G patch domain containing 3	1.16914	3.99555	5.98531	0.000109411	0.000425229	0.666376
A_33_P3258330	81544	GDPD5	glycerophosphodiester phosphodiesterase domain containing 5	1.16883	5.22148	9.54774	1.64955e-06	1.62935e-05	5.14798
A_33_P3264746	NA			1.16746	9.84234	6.09692	9.377e-05	0.000375215	0.830521
A_33_P3214303	27086	FOXP1	forkhead box P1	1.16744	10.6666	4.49104	0.00102101	0.00265164	-1.69528
A_24_P357536	80204	FBXO11	F-box protein 11	1.16656	8.64972	14.1609	3.45354e-08	1.01528e-06	9.2672
A_33_P3309526	5788	PTPRC	protein tyrosine phosphatase, receptor type, C	1.16614	9.37419	13.6686	4.92376e-08	1.32371e-06	8.89145
A_33_P3235716	90864	SPSB3	splA/ryanodine receptor domain and SOCS box containing 3	1.16605	12.4432	15.2689	1.61701e-08	5.99184e-07	10.069
A_33_P3396591	64773	PCED1A	PC-esterase domain containing 1A	1.16555	4.7905	6.46904	5.67482e-05	0.000249792	1.36553
A_24_P413470	7161	TP73	tumor protein p73	1.16519	4.71001	6.52048	5.30179e-05	0.000236038	1.43803
A_33_P3311439	2643	GCH1	GTP cyclohydrolase 1	1.16512	5.06582	8.11138	7.58675e-06	5.19583e-05	3.51538
A_33_P3308263	84925	DIRC2	disrupted in renal carcinoma 2	1.16488	6.36441	4.32808	0.0013276	0.00330646	-1.9704
A_33_P3710442	79904	FLJ11710	uncharacterized protein FLJ11710	1.16482	8.66647	7.17673	2.29323e-05	0.000121394	2.33265
A_33_P3342106	23051	ZHX3	zinc fingers and homeoboxes 3	1.16464	5.6642	7.03938	2.72092e-05	0.000138977	2.14997
A_33_P3245927	79676	OGFOD2	2-oxoglutarate and iron-dependent oxygenase domain containing 2	1.16454	10.7696	8.37061	5.67644e-06	4.1472e-05	3.82573
A_33_P3290338	142	PARP1	poly (ADP-ribose) polymerase 1	1.16423	11.1836	5.41921	0.000245682	0.000818282	-0.19259
A_24_P340800	285268	ZNF621	zinc finger protein 621	1.16215	6.84467	9.85059	1.22432e-06	1.31261e-05	5.46682
A_33_P3334102	201176	ARHGAP27	Rho GTPase activating protein 27	1.16182	8.32095	11.7202	2.26493e-07	3.84881e-06	7.26876
A_23_P352535	26051	PPP1R16B	protein phosphatase 1, regulatory subunit 16B	1.16169	9.5281	9.9571	1.10442e-06	1.21138e-05	5.57702
A_24_P384569	2130	EWSR1	EWS RNA-binding protein 1	1.16035	8.04832	5.1285	0.00037881	0.00116641	-0.650896
A_33_P3221859	6474	SHOX2	short stature homeobox 2	1.16013	7.91732	7.90044	9.6564e-06	6.25916e-05	3.25734
A_33_P3271126	NA			1.16008	8.97165	4.01999	0.00220202	0.00508707	-2.49846
A_33_P3299047	NA			1.15991	5.20587	6.52664	5.25894e-05	0.000234652	1.44668
A_24_P236445	1783	DYNC1LI2	dynein, cytoplasmic 1, light intermediate chain 2	1.15986	8.45397	4.46265	0.00106853	0.00275523	-1.74299
A_24_P88763	84695	LOXL3	lysyl oxidase-like 3	1.15947	8.74617	11.7035	2.2969e-07	3.87275e-06	7.25382
A_24_P89509	60487	TRMT11	tRNA methyltransferase 11 homolog (S. cerevisiae)	1.15778	7.69775	10.5479	6.33626e-07	8.01948e-06	6.17086
A_23_P251767	54971	BANP	BTG3 associated nuclear protein	1.15752	5.10227	6.01324	0.00010525	0.000411934	0.707618
A_24_P224116	5319	PLA2G1B	phospholipase A2, group IB (pancreas)	1.15734	4.258	8.45761	5.15773e-06	3.84581e-05	3.92827
A_23_P167856	55362	TMEM63B	transmembrane protein 63B	1.1573	6.68536	4.37935	0.00122186	0.00308808	-1.88351
A_33_P3211809	861	RUNX1	runt-related transcription factor 1	1.15703	8.56249	7.31031	1.94606e-05	0.000107118	2.50806
A_32_P202859	341567	H1FNT	H1 histone family, member N, testis-specific	1.15583	5.30229	4.10451	0.0019143	0.00449809	-2.35264
A_24_P686965	400745	SH2D5	SH2 domain containing 5	1.15519	4.87314	7.20735	2.20814e-05	0.00011785	2.37304
A_33_P3334092	NA			1.15499	6.2085	8.52668	4.78244e-06	3.63127e-05	4.0091
A_33_P3404448	154007	SNRNP48	small nuclear ribonucleoprotein 48kDa (U11/U12)	1.15497	7.24914	14.1918	3.37888e-08	9.99358e-07	9.29034
A_23_P68121	23550	PSD4	pleckstrin and Sec7 domain containing 4	1.15453	8.31846	4.32731	0.00132925	0.00330887	-1.9717
A_33_P3405038	100130264	LOC100130264	uncharacterized LOC100130264	1.15424	4.74493	5.95676	0.000113844	0.000439177	0.624125
A_33_P3346157	283578	TMED8	transmembrane emp24 protein transport domain containing 8	1.15409	5.29242	6.58971	4.84079e-05	0.000220448	1.53504
A_33_P3405424	259307	IL4I1	interleukin 4 induced 1	1.154	12.846	7.27268	2.03773e-05	0.000110819	2.45886
A_33_P3348204	152756	FAM218A	family with sequence similarity 218, member A	1.15354	4.68508	5.50059	0.000218107	0.00074339	-0.0663853
A_33_P3326812	NA			1.15325	5.222	5.6908	0.000165731	0.00059533	0.225031
A_33_P3245126	NA			1.15322	5.18688	6.34214	6.72106e-05	0.000286694	1.18518
A_23_P404565	66035	SLC2A11	solute carrier family 2 (facilitated glucose transporter), member 11	1.15315	6.54132	9.29059	2.1377e-06	1.96352e-05	4.87068
A_23_P60793	80161	ASMTL-AS1	ASMTL antisense RNA 1	1.1527	7.22787	4.29815	0.00139373	0.00344823	-2.02125
A_24_P323545	79784	MYH14	myosin, heavy chain 14, non-muscle	1.15258	6.35868	5.7736	0.00014729	0.000540747	0.350325
A_33_P3422233	57654	UVSSA	UV-stimulated scaffold protein A	1.15218	10.4674	5.16501	0.000358522	0.0011169	-0.5927
A_33_P3309175	64857	PLEKHG2	pleckstrin homology domain containing, family G (with RhoGef domain) member 2	1.15165	3.93475	4.78465	0.00064209	0.0017989	-1.20771
A_23_P19291	7280	TUBB2A	tubulin, beta 2A class IIa	1.15114	5.63372	4.52176	0.000972113	0.00254704	-1.64378
A_24_P378019	3665	IRF7	interferon regulatory factor 7	1.15042	11.4859	8.72206	3.87209e-06	3.07042e-05	4.23505
A_32_P145010	NA			1.15003	8.91204	11.4047	2.96071e-07	4.69928e-06	6.98312
A_33_P3219965	10312	TCIRG1	T-cell, immune regulator 1, ATPase, H+ transporting, lysosomal V0 subunit A3	1.14983	13.6416	9.52426	1.68866e-06	1.65465e-05	5.12292
A_33_P3373185	399744	LINC00999	long intergenic non-protein coding RNA 999	1.14973	7.90203	5.89163	0.000124699	0.000472868	0.527284
A_23_P29303	27341	RRP7A	ribosomal RNA processing 7 homolog A (S. cerevisiae)	1.14905	6.95388	9.6066	1.55577e-06	1.55665e-05	5.21059
A_23_P156907	55084	SOBP	sine oculis binding protein homolog (Drosophila)	1.14904	4.42365	4.1049	0.00191307	0.00449575	-2.35197
A_33_P3311210	390259	BSX	brain-specific homeobox	1.1488	3.8478	4.6848	0.000750781	0.00205411	-1.37231
A_23_P340019	197358	NLRC3	NLR family, CARD domain containing 3	1.14871	8.97939	11.8691	2.00031e-07	3.50928e-06	7.40117
A_33_P3340180	9677	PPIP5K1	diphosphoinositol pentakisphosphate kinase 1	1.14813	5.38043	7.31129	1.94372e-05	0.00010702	2.50934
A_24_P368943	2128	EVX1	even-skipped homeobox 1	1.14669	8.05917	4.78303	0.000643712	0.00180267	-1.21037
A_33_P3280044	29123	ANKRD11	ankyrin repeat domain 11	1.14627	12.4704	6.89281	3.27394e-05	0.000161576	1.95239
A_23_P19691	23593	HEBP2	heme binding protein 2	1.14599	12.2681	11.1194	3.79299e-07	5.62627e-06	6.7188
A_23_P118042	55282	LRRC36	leucine rich repeat containing 36	1.14552	5.68932	7.14228	2.39324e-05	0.000125394	2.28704
A_33_P3311646	NA			1.14512	10.3175	5.06581	0.000416539	0.00126185	-0.751232
A_33_P3209950	10235	RASGRP2	RAS guanyl releasing protein 2 (calcium and DAG-regulated)	1.14497	6.0788	5.17706	0.000352081	0.00110133	-0.573529
A_23_P386905	80700	UBXN6	UBX domain protein 6	1.14496	7.67919	4.8161	0.000611407	0.00173136	-1.15613
A_33_P3407895	126432	RINL	Ras and Rab interactor-like	1.14403	11.4221	10.362	7.525e-07	9.1383e-06	5.98715
A_23_P407684	90850	ZNF598	zinc finger protein 598	1.144	8.94411	4.00694	0.00225033	0.00518026	-2.52104
A_24_P283288	1432	MAPK14	mitogen-activated protein kinase 14	1.14373	6.74603	9.80179	1.28392e-06	1.35709e-05	5.41599
A_24_P230916	57708	MIER1	mesoderm induction early response 1, transcriptional regulator	1.14369	10.1995	8.27346	6.32319e-06	4.50788e-05	3.71029
A_23_P97283	79957	PAQR6	progestin and adipoQ receptor family member VI	1.14318	10.8057	8.02067	8.41116e-06	5.62987e-05	3.40502
A_23_P66608	2648	KAT2A	K(lysine) acetyltransferase 2A	1.14244	12.2204	8.56702	4.57701e-06	3.50808e-05	4.05608
A_24_P286054	9765	ZFYVE16	zinc finger, FYVE domain containing 16	1.14194	6.01431	7.20188	2.22308e-05	0.00011849	2.36584
A_33_P3231858	100133991	MAP3K14-AS1	MAP3K14 antisense RNA 1	1.14144	4.27085	4.68148	0.000754707	0.0020626	-1.3778
A_33_P3421163	94241	TP53INP1	tumor protein p53 inducible nuclear protein 1	1.14143	5.19446	7.40439	1.73574e-05	9.80901e-05	2.6303
A_33_P3262431	83999	KREMEN1	kringle containing transmembrane protein 1	1.1413	4.47494	4.42464	0.00113581	0.0028988	-1.80701
A_33_P3422897	19	ABCA1	ATP-binding cassette, sub-family A (ABC1), member 1	1.14108	4.21859	7.42254	1.69806e-05	9.63522e-05	2.65376
A_33_P3420914	NA			1.14082	6.45947	5.46341	0.000230273	0.000776648	-0.123934
A_33_P3376026	NA			1.13982	5.1372	5.3468	0.000273353	0.000890064	-0.305661
A_32_P226498	768096	HAR1A	highly accelerated region 1A (non-protein coding)	1.1397	5.88075	5.54831	0.000203488	0.000703848	0.00720154
A_33_P3211965	NA			1.13944	7.18306	8.47341	5.06918e-06	3.79721e-05	3.9468
A_33_P3299811	642946	FLVCR1-AS1	FLVCR1 antisense RNA 1 (head to head)	1.13853	7.30019	6.13599	8.88771e-05	0.000359324	0.887567
A_23_P17382	63925	ZNF335	zinc finger protein 335	1.13823	8.75694	9.68176	1.44432e-06	1.48243e-05	5.29009
A_33_P3252889	57649	PHF12	PHD finger protein 12	1.13787	4.87036	4.55006	0.000929238	0.00245417	-1.59643
A_33_P3289996	85015	USP45	ubiquitin specific peptidase 45	1.13771	6.62864	7.81619	1.06472e-05	6.73343e-05	3.15286
A_23_P201295	54897	CASZ1	castor zinc finger 1	1.13732	4.75395	5.18877	0.000345944	0.0010865	-0.554932
A_33_P3416301	1876	E2F6	E2F transcription factor 6	1.13697	7.34034	10.5376	6.39634e-07	8.07271e-06	6.16078
A_23_P428729	9204	ZMYM6	zinc finger, MYM-type 6	1.13684	6.63862	5.52712	0.000209846	0.000720725	-0.0254357
A_33_P3308434	79906	MORN1	MORN repeat containing 1	1.13663	5.87498	6.19543	8.19492e-05	0.000336338	0.973975
A_33_P3384667	NA			1.1363	6.59123	9.09904	2.6028e-06	2.27903e-05	4.66006
A_33_P3388588	NA			1.1361	10.6106	4.43251	0.00112153	0.00286948	-1.79374
A_23_P356646	100132288	TEKT4P2	tektin 4 pseudogene 2	1.13584	5.07039	7.6678	1.26698e-05	7.70254e-05	2.96686
A_33_P3474250	NA			1.13562	7.28991	4.10945	0.00189874	0.00446908	-2.34413
A_33_P3377229	29125	C11orf21	chromosome 11 open reading frame 21	1.13473	8.17965	3.79331	0.00321936	0.00701258	-2.89272
A_24_P134653	8481	OFD1	oral-facial-digital syndrome 1	1.13472	10.8903	13.0368	7.89656e-08	1.83447e-06	8.39013
A_33_P3371910	92906	HNRNPLL	heterogeneous nuclear ribonucleoprotein L-like	1.13461	7.79719	5.90211	0.000122879	0.00046705	0.542914
A_23_P217899	81669	CCNL2	cyclin L2	1.13455	9.8065	4.43929	0.00110937	0.00284324	-1.78232
A_32_P102062	2309	FOXO3	forkhead box O3	1.13452	4.89592	3.7305	0.00358029	0.00765421	-3.00265
A_23_P98786	4647	MYO7A	myosin VIIA	1.13437	7.07389	13.5721	5.28529e-08	1.3921e-06	8.81631
A_33_P3290174	123099	DEGS2	delta(4)-desaturase, sphingolipid 2	1.13331	7.11617	9.80523	1.2796e-06	1.35537e-05	5.41959
A_33_P3398927	4152	MBD1	methyl-CpG binding domain protein 1	1.1321	8.31968	6.94925	3.04785e-05	0.000152322	2.02879
A_33_P3360684	57175	CORO1B	coronin, actin binding protein, 1B	1.13129	4.98162	6.34933	6.65651e-05	0.00028446	1.19546
A_24_P88079	4588	MUC6	mucin 6, oligomeric mucus/gel-forming	1.13065	5.75104	6.40989	6.13892e-05	0.000267024	1.28173
A_33_P3325229	389906	LOC389906	zinc finger protein 839 pseudogene	1.13035	7.32497	6.47068	5.66248e-05	0.000249362	1.36785
A_32_P58280	54536	EXOC6	exocyst complex component 6	1.13032	5.8168	8.00925	8.52162e-06	5.67651e-05	3.39106
A_33_P3258923	7681	MKRN3	makorin ring finger protein 3	1.13016	7.5689	5.38104	0.000259876	0.000855236	-0.252104
A_23_P309292	283450	HECTD4	HECT domain containing E3 ubiquitin protein ligase 4	1.12932	8.30249	10.6215	5.92307e-07	7.62024e-06	6.2429
A_23_P362191	284029	LINC00324	long intergenic non-protein coding RNA 324	1.12908	5.00388	5.39445	0.000254793	0.000842151	-0.231174
A_33_P3389342	10865	ARID5A	AT rich interactive domain 5A (MRF1-like)	1.12857	4.94618	8.62489	4.29884e-06	3.33847e-05	4.12318
A_33_P3247858	4354	MPP1	membrane protein, palmitoylated 1, 55kDa	1.12847	6.40972	7.88282	9.8551e-06	6.36256e-05	3.23555
A_24_P31235	1984	EIF5A	eukaryotic translation initiation factor 5A	1.12801	9.77204	8.13529	7.38429e-06	5.08243e-05	3.54431
A_24_P257108	10010	TANK	TRAF family member-associated NFKB activator	1.12768	7.05721	8.27607	6.30482e-06	4.49642e-05	3.7134
A_23_P168080	6499	SKIV2L	superkiller viralicidic activity 2-like (S. cerevisiae)	1.1275	7.81402	3.99517	0.00229484	0.00526157	-2.54141
A_33_P3325336	NA			1.1271	11.0758	5.04574	0.000429447	0.00129212	-0.783469
A_32_P226009	65250	C5orf42	chromosome 5 open reading frame 42	1.12663	5.58931	7.75458	1.14412e-05	7.11116e-05	3.07594
A_24_P316102	8028	MLLT10	myeloid/lymphoid or mixed-lineage leukemia (trithorax homolog, Drosophila); translocated to, 10	1.12656	9.41786	14.3065	3.11636e-08	9.41722e-07	9.37593
A_33_P3233871	2161	F12	coagulation factor XII (Hageman factor)	1.12635	9.60618	10.6206	5.92806e-07	7.62163e-06	6.242
A_33_P3382849	49	ACR	acrosin	1.12613	4.40455	5.37465	0.000262334	0.000861091	-0.262078
A_33_P3719214	144766	LINC00355	long intergenic non-protein coding RNA 355	1.12576	4.38672	6.10761	9.24037e-05	0.000371579	0.846144
A_23_P145935	2051	EPHB6	EPH receptor B6	1.12423	8.6111	7.33389	1.89087e-05	0.000104761	2.5388
A_24_P45005	79716	NPEPL1	aminopeptidase-like 1	1.12332	10.894	7.72655	1.18232e-05	7.27748e-05	3.04081
A_24_P358425	253635	GPATCH11	G patch domain containing 11	1.12317	8.04994	10.2221	8.57929e-07	1.00084e-05	5.84701
A_33_P3349597	NA			1.12316	8.66475	12.359	1.34176e-07	2.64252e-06	7.82642
A_32_P223017	9064	MAP3K6	mitogen-activated protein kinase kinase kinase 6	1.12277	8.08942	10.2659	8.2328e-07	9.73108e-06	5.89107
A_33_P3235925	79706	PRKRIP1	PRKR interacting protein 1 (IL11 inducible)	1.12247	11.4058	9.01695	2.83478e-06	2.43511e-05	4.56871
A_23_P213863	54540	FAM193B	family with sequence similarity 193, member B	1.12233	7.39919	7.85977	1.01217e-05	6.481e-05	3.207
A_33_P3269803	9746	CLSTN3	calsyntenin 3	1.12231	10.5507	8.0989	7.6948e-06	5.25322e-05	3.50025
A_33_P3831730	79150	MGC4859	uncharacterized LOC79150	1.12228	6.50474	5.63875	0.000178574	0.00063295	0.145788
A_33_P3325102	NA			1.12148	4.87032	4.61737	0.000835072	0.00224431	-1.48419
A_23_P11664	9295	SRSF11	serine/arginine-rich splicing factor 11	1.1208	12.2008	7.87403	9.95581e-06	6.40636e-05	3.22467
A_24_P317827	51754	TMEM8B	transmembrane protein 8B	1.12049	4.36078	4.01892	0.00220592	0.00509367	-2.50031
A_24_P51588	81669	CCNL2	cyclin L2	1.12047	10.0587	4.1841	0.00167921	0.00402874	-2.21596
A_33_P3881262	1441	CSF3R	colony stimulating factor 3 receptor (granulocyte)	1.12022	11.8509	11.8326	2.06195e-07	3.59156e-06	7.36883
A_33_P3314468	10989	IMMT	inner membrane protein, mitochondrial	1.12001	7.98714	5.73397	0.000155826	0.000567173	0.290476
A_33_P3400424	284370	ZNF615	zinc finger protein 615	1.11897	5.77321	4.90228	0.000535022	0.00155365	-1.01546
A_24_P64167	5742	PTGS1	prostaglandin-endoperoxide synthase 1 (prostaglandin G/H synthase and cyclooxygenase)	1.11864	7.47444	11.1002	3.85757e-07	5.68681e-06	6.70078
A_33_P3313555	55269	PSPC1	paraspeckle component 1	1.11726	9.90767	10.451	6.92786e-07	8.53007e-06	6.07549
A_23_P1998	322	APBB1	amyloid beta (A4) precursor protein-binding, family B, member 1 (Fe65)	1.11723	6.17724	6.89495	3.26502e-05	0.000161315	1.9553
A_24_P318939	26152	ZNF337	zinc finger protein 337	1.11684	7.58019	4.74954	0.000678275	0.0018835	-1.26544
A_33_P3334515	57447	NDRG2	NDRG family member 2	1.1167	9.2837	12.2541	1.45973e-07	2.81416e-06	7.73672
A_33_P3292621	376497	SLC27A1	solute carrier family 27 (fatty acid transporter), member 1	1.1167	5.30203	4.90638	0.000531651	0.0015457	-1.00879
A_23_P164179	10140	TOB1	transducer of ERBB2, 1	1.11659	8.34286	9.42195	1.87123e-06	1.78348e-05	5.01311
A_33_P3214042	NA			1.11636	4.61469	4.79314	0.000633649	0.00177935	-1.19378
A_33_P3270084	NA			1.11634	9.26237	4.96148	0.000488451	0.0014403	-0.919388
A_23_P126212	63967	CLSPN	claspin	1.11588	8.39344	7.52141	1.50774e-05	8.78544e-05	2.78084
A_23_P208400	79934	ADCK4	aarF domain containing kinase 4	1.11578	5.60352	3.72384	0.00362097	0.00772931	-3.01433
A_24_P307869	3993	LLGL2	lethal giant larvae homolog 2 (Drosophila)	1.11524	5.79069	4.41995	0.00114443	0.00291735	-1.81492
A_24_P301629	7711	ZNF155	zinc finger protein 155	1.11519	6.09628	9.35567	2.00087e-06	1.87225e-05	4.94144
A_23_P52058	6894	TARBP1	TAR (HIV-1) RNA binding protein 1	1.11461	10.984	9.53705	1.66724e-06	1.64067e-05	5.13657
A_33_P3343206	100132217	LOC100132217	uncharacterized LOC100132217	1.11442	5.60947	4.988	0.000469008	0.00139054	-0.876516
A_23_P17471	64773	PCED1A	PC-esterase domain containing 1A	1.11429	5.52475	7.25843	2.07364e-05	0.000112301	2.4402
A_23_P101461	81576	CCDC130	coiled-coil domain containing 130	1.1134	13.0366	14.1261	3.5398e-08	1.03285e-06	9.24109
A_23_P131785	671	BPI	bactericidal/permeability-increasing protein	1.11222	5.08874	7.57566	1.41321e-05	8.36807e-05	2.85007
A_23_P400378	151306	GPBAR1	G protein-coupled bile acid receptor 1	1.11179	6.0951	4.84955	0.000580474	0.00165992	-1.10142
A_33_P3213064	6773	STAT2	signal transducer and activator of transcription 2, 113kDa	1.11118	12.4372	7.84485	1.02983e-05	6.57252e-05	3.1885
A_33_P3325634	100170765	C19orf69	chromosome 19 open reading frame 69	1.11093	7.76934	5.00701	0.000455568	0.00135793	-0.845822
A_33_P3303302	NA			1.11066	6.16442	6.71585	4.10789e-05	0.000192839	1.71018
A_33_P3249349	NA			1.11061	5.10028	4.80521	0.000621849	0.00175456	-1.17398
A_23_P129476	9605	VPS9D1	VPS9 domain containing 1	1.10983	7.53327	11.2732	3.31651e-07	5.15077e-06	6.86205
A_24_P19268	148206	ZNF714	zinc finger protein 714	1.10969	12.1685	5.38695	0.000257622	0.000849774	-0.242876
A_33_P3256095	NA			1.10954	9.56084	8.62722	4.28804e-06	3.33512e-05	4.12587
A_23_P132027	6676	SPAG4	sperm associated antigen 4	1.10941	6.7436	6.97136	2.96391e-05	0.000148891	2.05861
A_33_P3365010	2005	ELK4	ELK4, ETS-domain protein (SRF accessory protein 1)	1.10901	7.77619	10.4544	6.90622e-07	8.51805e-06	6.07884
A_23_P313550	284427	SLC25A41	solute carrier family 25, member 41	1.10829	6.43678	12.5099	1.18975e-07	2.45289e-06	7.95437
A_23_P14892	3483	IGFALS	insulin-like growth factor binding protein, acid labile subunit	1.10805	4.80796	3.64517	0.00413924	0.00866242	-3.15246
A_23_P19333	54210	TREM1	triggering receptor expressed on myeloid cells 1	1.10797	6.06337	5.36678	0.0002654	0.000869544	-0.274388
A_33_P3246505	NA			1.10758	7.85194	8.93198	3.09869e-06	2.60106e-05	4.47347
A_23_P215253	84820	POLR2J4	polymerase (RNA) II (DNA directed) polypeptide J4, pseudogene	1.10738	10.4038	8.9212	3.13405e-06	2.62171e-05	4.46133
A_23_P70398	7422	VEGFA	vascular endothelial growth factor A	1.10729	9.52894	10.8209	4.94475e-07	6.70297e-06	6.43571
A_23_P425880	7204	TRIO	trio Rho guanine nucleotide exchange factor	1.10669	6.29408	7.45031	1.64212e-05	9.3916e-05	2.68957
A_24_P321634	9205	ZMYM5	zinc finger, MYM-type 5	1.10522	7.21783	10.7474	5.28344e-07	7.01974e-06	6.36496
A_33_P3241779	56604	TUBB7P	tubulin, beta 7, pseudogene	1.10508	4.09707	6.10336	9.29439e-05	0.000373058	0.83994
A_33_P3320499	10743	RAI1	retinoic acid induced 1	1.1049	3.9786	5.6942	0.000164926	0.000592985	0.230202
A_24_P84752	NA			1.10479	4.84425	7.0088	2.82739e-05	0.000143662	2.10897
A_33_P3314192	11252	PACSIN2	protein kinase C and casein kinase substrate in neurons 2	1.10453	6.19537	8.29744	6.15645e-06	4.40632e-05	3.73888
A_23_P10873	7096	TLR1	toll-like receptor 1	1.10441	8.31427	14.2172	3.31869e-08	9.86047e-07	9.30936
A_33_P3302165	79575	ABHD8	abhydrolase domain containing 8	1.10421	8.99736	7.09481	2.53877e-05	0.000131604	2.22398
A_33_P3268695	84858	ZNF503	zinc finger protein 503	1.10324	4.33952	4.38311	0.00121446	0.0030738	-1.87715
A_32_P82189	84140	FAM161A	family with sequence similarity 161, member A	1.10322	7.32823	6.09879	9.35295e-05	0.00037453	0.833255
A_32_P122754	91283	MSANTD3	Myb/SANT-like DNA-binding domain containing 3	1.10275	6.58651	12.4245	1.27335e-07	2.55864e-06	7.88212
A_33_P3266928	114783	LMTK3	lemur tyrosine kinase 3	1.10241	9.38162	3.727	0.00360163	0.00769307	-3.00879
A_33_P3304212	26030	PLEKHG3	pleckstrin homology domain containing, family G (with RhoGef domain) member 3	1.102	10.8456	10.7836	5.11349e-07	6.87359e-06	6.39988
A_23_P367071	100131816	UBE2DNL	ubiquitin-conjugating enzyme E2D N-terminal like (pseudogene)	1.10185	3.92397	4.4544	0.00108277	0.00278678	-1.75687
A_24_P29686	83637	ZMIZ2	zinc finger, MIZ-type containing 2	1.10168	10.5055	11.4395	2.87364e-07	4.57973e-06	7.01496
A_24_P333733	535	ATP6V0A1	ATPase, H+ transporting, lysosomal V0 subunit a1	1.1016	11.4746	12.3371	1.36546e-07	2.68018e-06	7.80779
A_24_P262201	445329	SULT1A4	sulfotransferase family, cytosolic, 1A, phenol-preferring, member 4	1.10149	11.5245	9.07715	2.66258e-06	2.31991e-05	4.63577
A_33_P3250253	100131150	LOC100131150	uncharacterized LOC100131150	1.10137	4.60037	3.77801	0.00330363	0.00716172	-2.91946
A_23_P51565	7135	TNNI1	troponin I type 1 (skeletal, slow)	1.10097	4.45211	5.47843	0.000225273	0.000763087	-0.100662
A_33_P3324004	6359	CCL15	chemokine (C-C motif) ligand 15	1.10059	5.46912	5.0819	0.000406488	0.00123698	-0.725424
A_33_P3309999	340578	DCAF12L2	DDB1 and CUL4 associated factor 12-like 2	1.09999	4.96529	4.66412	0.000775633	0.00210996	-1.40656
A_33_P3267745	NA			1.09992	4.56835	4.20858	0.00161314	0.0039	-2.17405
A_33_P3310976	NA			1.09966	6.3853	4.88495	0.000549527	0.00158821	-1.04367
A_33_P3335590	146439	CCDC64B	coiled-coil domain containing 64B	1.09718	6.15713	4.75002	0.000677766	0.00188235	-1.26465
A_33_P3267651	9666	DZIP3	DAZ interacting zinc finger protein 3	1.09704	4.95674	4.58591	0.00087776	0.00233945	-1.53657
A_23_P132515	54847	SIDT1	SID1 transmembrane family, member 1	1.09676	4.52328	4.47584	0.00104617	0.00270795	-1.72081
A_24_P135276	84132	USP42	ubiquitin specific peptidase 42	1.09542	10.4887	8.51372	4.85053e-06	3.6701e-05	3.99398
A_24_P143440	83658	DYNLRB1	dynein, light chain, roadblock-type 1	1.09487	9.27421	5.60449	0.000187607	0.000658617	0.0934193
A_24_P190541	54014	BRWD1	bromodomain and WD repeat domain containing 1	1.09481	9.79481	4.98391	0.000471948	0.00139798	-0.883112
A_24_P12397	54209	TREM2	triggering receptor expressed on myeloid cells 2	1.09439	8.53749	8.95237	3.03303e-06	2.5625e-05	4.49638
A_24_P316489	4705	NDUFA10	NADH dehydrogenase (ubiquinone) 1 alpha subcomplex, 10, 42kDa	1.09358	6.47678	6.55087	5.09389e-05	0.000228893	1.48069
A_24_P358084	NA			1.09353	10.1798	8.2972	6.15814e-06	4.40632e-05	3.73859
A_24_P255218	4644	MYO5A	myosin VA (heavy chain 12, myoxin)	1.09353	6.87815	5.42925	0.000242087	0.00080935	-0.176966
A_23_P422083	55529	TMEM55A	transmembrane protein 55A	1.09313	7.81543	8.91143	3.16646e-06	2.64089e-05	4.45032
A_24_P268015	64769	MEAF6	MYST/Esa1-associated factor 6	1.09277	9.11076	9.07978	2.65532e-06	2.31566e-05	4.63868
A_23_P164946	79147	FKRP	fukutin related protein	1.09236	7.86912	7.64794	1.29706e-05	7.84881e-05	2.94177
A_32_P489130	254065	BRWD3	bromodomain and WD repeat domain containing 3	1.09221	5.75891	11.754	2.2017e-07	3.77095e-06	7.29894
A_23_P410017	219899	TBCEL	tubulin folding cofactor E-like	1.09206	7.26436	14.2975	3.13612e-08	9.46226e-07	9.36924
A_33_P3374253	NA			1.09191	4.58069	4.28095	0.0014333	0.00353491	-2.05053
A_24_P324814	90799	CEP95	centrosomal protein 95kDa	1.09185	10.142	5.18173	0.000349619	0.00109571	-0.566107
A_23_P259580	6892	TAPBP	TAP binding protein (tapasin)	1.09177	7.77542	8.60018	4.41533e-06	3.41098e-05	4.09457
A_24_P332926	10147	SUGP2	SURP and G patch domain containing 2	1.09127	10.8819	10.5706	6.20573e-07	7.89964e-06	6.1931
A_24_P842006	90835	C16orf93	chromosome 16 open reading frame 93	1.09123	9.99009	10.79	5.08396e-07	6.83861e-06	6.40606
A_23_P136916	64743	WDR13	WD repeat domain 13	1.09113	8.84075	7.36545	1.81966e-05	0.000101596	2.57983
A_23_P27515	23646	PLD3	phospholipase D family, member 3	1.09098	10.0654	8.23745	6.58284e-06	4.65552e-05	3.66723
A_33_P3218741	NA			1.0907	11.8561	6.3612	6.5515e-05	0.000281081	1.21241
A_24_P42066	2679	GGT3P	gamma-glutamyltransferase 3 pseudogene	1.09067	7.71933	7.80619	1.07719e-05	6.78149e-05	3.14041
A_33_P3375451	57523	NYNRIN	NYN domain and retroviral integrase containing	1.09057	7.18926	7.29946	1.97201e-05	0.00010821	2.4939
A_24_P328504	11262	SP140	SP140 nuclear body protein	1.09052	7.74769	7.76537	1.12975e-05	7.03741e-05	3.08945
A_33_P3281018	NA			1.08929	5.27231	7.06833	2.62411e-05	0.000134915	2.18866
A_24_P27229	51380	CSAD	cysteine sulfinic acid decarboxylase	1.08887	5.94644	5.35845	0.000268686	0.000878391	-0.287423
A_33_P3311371	64236	PDLIM2	PDZ and LIM domain 2 (mystique)	1.08845	7.65028	4.80353	0.000623486	0.0017579	-1.17674
A_24_P133584	4240	MFGE8	milk fat globule-EGF factor 8 protein	1.08771	4.08582	5.1393	0.000372685	0.00115254	-0.633666
A_24_P291973	989	SEPT7	septin 7	1.08741	9.63117	7.11832	2.46553e-05	0.000128401	2.25525
A_23_P87049	6653	SORL1	sortilin-related receptor, L(DLR class) A repeats containing	1.08724	11.4891	10.5085	6.57007e-07	8.21406e-06	6.13215
A_23_P11744	100287171	WASH1	WAS protein family homolog 1	1.08714	13.9426	7.58863	1.39156e-05	8.2796e-05	2.86657
A_24_P246173	4650	MYO9B	myosin IXB	1.08691	9.35016	13.142	7.28924e-08	1.7284e-06	8.47513
A_33_P3237567	3105	HLA-A	major histocompatibility complex, class I, A	1.08459	7.21952	4.80545	0.000621618	0.00175416	-1.17358
A_33_P3286621	677781	SCARNA16	small Cajal body-specific RNA 16	1.08459	9.28838	7.79391	1.09272e-05	6.8682e-05	3.1251
A_33_P3369567	4046	LSP1	lymphocyte-specific protein 1	1.08409	8.26549	8.46097	5.13874e-06	3.83311e-05	3.93222
A_23_P50638	116844	LRG1	leucine-rich alpha-2-glycoprotein 1	1.08406	11.1977	7.83547	1.04111e-05	6.62066e-05	3.17684
A_24_P125561	27180	SIGLEC9	sialic acid binding Ig-like lectin 9	1.08397	3.97594	5.05725	0.000421991	0.0012746	-0.764967
A_33_P3309429	NA			1.08393	8.05137	5.79501	0.000142887	0.000527365	0.382568
A_24_P16378	138050	HGSNAT	heparan-alpha-glucosaminide N-acetyltransferase	1.08378	5.84973	6.98995	2.89527e-05	0.000146234	2.08363
A_33_P3277407	55904	KMT2E	lysine (K)-specific methyltransferase 2E	1.08368	6.12173	7.25105	2.09252e-05	0.000112978	2.43051
A_23_P422044	56113	PCDHGA2	protocadherin gamma subfamily A, 2	1.08307	8.06568	4.34141	0.00129921	0.00325028	-1.94778
A_23_P34107	9130	FAM50A	family with sequence similarity 50, member A	1.08287	8.33295	6.92367	3.14816e-05	0.000156333	1.99421
A_33_P3294449	55827	DCAF6	DDB1 and CUL4 associated factor 6	1.0806	7.36484	5.31294	0.000287414	0.000928867	-0.358781
A_23_P207319	9020	MAP3K14	mitogen-activated protein kinase kinase kinase 14	1.08049	7.71555	9.96477	1.09629e-06	1.20518e-05	5.58492
A_24_P933492	340481	ZDHHC21	zinc finger, DHHC-type containing 21	1.07933	9.87975	11.1385	3.73019e-07	5.57982e-06	6.73662
A_33_P3272962	245939	DEFB128	defensin, beta 128	1.07855	4.40683	6.04353	0.00010093	0.000398064	0.752211
A_33_P3306192	390594	KBTBD13	kelch repeat and BTB (POZ) domain containing 13	1.07838	6.32814	4.28116	0.00143282	0.00353417	-2.05018
A_33_P3272479	10361	NPM2	nucleophosmin/nucleoplasmin 2	1.07792	6.76726	11.9502	1.8706e-07	3.35307e-06	7.4726
A_33_P3278941	9985	REC8	REC8 meiotic recombination protein	1.07783	10.1146	11.9558	1.86189e-07	3.35229e-06	7.47758
A_24_P298545	113835	ZNF257	zinc finger protein 257	1.07755	10.6123	6.56153	5.02303e-05	0.00022622	1.49563
A_23_P48964	26276	VPS33B	vacuolar protein sorting 33 homolog B (yeast)	1.07722	7.05673	3.80965	0.00313177	0.00685549	-2.86415
A_24_P203964	11039	SMA4	glucuronidase, beta pseudogene	1.07717	8.62458	7.16593	2.32409e-05	0.000122562	2.31836
A_33_P3326898	NA			1.07711	4.83825	5.4199	0.000245434	0.000817875	-0.191519
A_33_P3370310	286144	TRIQK	triple QxxK/R motif containing	1.0767	6.63678	12.3218	1.3824e-07	2.70679e-06	7.79466
A_23_P159125	9121	SLC16A5	solute carrier family 16 (monocarboxylate transporter), member 5	1.07651	10.8627	5.90258	0.000122799	0.000466836	0.543609
A_23_P106194	2353	FOS	FBJ murine osteosarcoma viral oncogene homolog	1.07607	9.34484	10.9668	4.34048e-07	6.16615e-06	6.57488
A_33_P3542911	100170219	SNAR-C4	small ILF3/NF90-associated RNA C4	1.07591	4.33125	4.977	0.000476971	0.00141051	-0.894287
A_23_P353014	93589	CACNA2D4	calcium channel, voltage-dependent, alpha 2/delta subunit 4	1.07567	12.0734	7.81637	1.06449e-05	6.73343e-05	3.15309
A_23_P50276	83854	ANGPTL6	angiopoietin-like 6	1.07523	5.99853	6.04279	0.000101034	0.000398312	0.751117
A_33_P3304538	388591	RNF207	ring finger protein 207	1.07517	4.52363	8.92987	3.10559e-06	2.60485e-05	4.47109
A_23_P34396	57035	C1orf63	chromosome 1 open reading frame 63	1.07483	11.023	6.99755	2.86769e-05	0.000145293	2.09386
A_33_P3405022	3954	LETM1	leucine zipper-EF-hand containing transmembrane protein 1	1.07468	6.87131	4.98082	0.000474187	0.00140376	-0.888108
A_24_P92183	80336	PABPC1L	poly(A) binding protein, cytoplasmic 1-like	1.07453	8.93789	9.49716	1.73507e-06	1.68166e-05	5.09392
A_32_P148726	389741	MGC21881	uncharacterized locus MGC21881	1.07449	3.65853	4.89696	0.000539435	0.00156367	-1.02412
A_33_P3223056	81794	ADAMTS10	ADAM metallopeptidase with thrombospondin type 1 motif, 10	1.07419	10.1675	8.74463	3.77966e-06	3.01343e-05	4.2609
A_23_P374322	144811	LACC1	laccase (multicopper oxidoreductase) domain containing 1	1.07419	5.99572	7.17162	2.30779e-05	0.000121867	2.32588
A_33_P3346937	23041	MON2	MON2 homolog (S. cerevisiae)	1.07399	5.64492	6.58686	4.85891e-05	0.000221115	1.53106
A_23_P26583	84166	NLRC5	NLR family, CARD domain containing 5	1.07388	5.50636	3.76425	0.0033814	0.00729543	-2.94354
A_23_P214603	10211	FLOT1	flotillin 1	1.07375	8.83153	12.1441	1.5958e-07	3.00519e-06	7.64184
A_23_P100654	57659	ZBTB4	zinc finger and BTB domain containing 4	1.07365	8.38092	7.61051	1.35586e-05	8.13642e-05	2.89436
A_24_P287075	5871	MAP4K2	mitogen-activated protein kinase kinase kinase kinase 2	1.07285	6.99315	7.07143	2.61396e-05	0.000134465	2.1928
A_23_P78608	79958	DENND1C	DENN/MADD domain containing 1C	1.07181	10.4734	6.89268	3.27446e-05	0.000161576	1.95222
A_23_P206382	80262	C16orf70	chromosome 16 open reading frame 70	1.07117	8.97287	11.5388	2.64004e-07	4.29884e-06	7.10537
A_23_P93792	5395	PMS2	PMS2 postmeiotic segregation increased 2 (S. cerevisiae)	1.07116	7.62911	5.73177	0.000156315	0.000568316	0.287147
A_33_P3321205	57596	BEGAIN	brain-enriched guanylate kinase-associated	1.07088	8.02752	6.71403	4.11758e-05	0.000193087	1.70767
A_23_P69310	9034	CCRL2	chemokine (C-C motif) receptor-like 2	1.07068	7.86845	9.06081	2.70816e-06	2.34912e-05	4.6176
A_33_P3287379	84342	COG8	component of oligomeric golgi complex 8	1.07041	6.30787	8.97679	2.95634e-06	2.51405e-05	4.52378
A_33_P3273136	63933	MCUR1	mitochondrial calcium uniporter regulator 1	1.07008	9.16103	10.8163	4.9651e-07	6.72047e-06	6.43133
A_33_P3346461	4671	NAIP	NLR family, apoptosis inhibitory protein	1.06983	6.32851	7.34337	1.86917e-05	0.000103762	2.55114
A_33_P3228762	55186	SLC25A36	solute carrier family 25 (pyrimidine nucleotide carrier ), member 36	1.06969	11.0759	6.59778	4.78991e-05	0.000218642	1.54631
A_33_P3321136	22898	DENND3	DENN/MADD domain containing 3	1.0693	7.74144	8.54856	4.66984e-06	3.56582e-05	4.0346
A_24_P348594	7380	UPK3A	uroplakin 3A	1.06904	4.02706	6.16079	8.59136e-05	0.000349081	0.923671
A_33_P3347413	57326	PBXIP1	pre-B-cell leukemia homeobox interacting protein 1	1.06848	6.0852	4.49247	0.00101869	0.00264829	-1.69289
A_23_P323761	80342	TRAF3IP3	TRAF3 interacting protein 3	1.06805	11.1356	8.48211	5.02107e-06	3.77132e-05	3.957
A_24_P295245	444	ASPH	aspartate beta-hydroxylase	1.06798	9.22372	8.34694	5.82715e-06	4.23056e-05	3.7977
A_23_P56228	51291	GMIP	GEM interacting protein	1.06774	11.5274	6.80813	3.64767e-05	0.000175764	1.83699
A_24_P238143	474170	LRRC37A2	leucine rich repeat containing 37, member A2	1.06763	9.78722	4.1934	0.00165377	0.00398144	-2.20003
A_32_P213661	160857	CCDC122	coiled-coil domain containing 122	1.06763	5.19895	6.50309	5.42488e-05	0.000240364	1.41355
A_23_P102117	80326	WNT10A	wingless-type MMTV integration site family, member 10A	1.06737	4.32373	5.31769	0.000285397	0.000923725	-0.351323
A_23_P163467	388115	C15orf52	chromosome 15 open reading frame 52	1.06735	7.92975	6.5822	4.88864e-05	0.000222206	1.52455
A_23_P74737	2140	EYA3	eyes absent homolog 3 (Drosophila)	1.06729	4.85731	4.21467	0.00159713	0.00386704	-2.16363
A_33_P3277965	4782	NFIC	nuclear factor I/C (CCAAT-binding transcription factor)	1.0665	4.44964	7.6718	1.26101e-05	7.67591e-05	2.97191
A_33_P3316061	340591	CA5BP1	carbonic anhydrase VB pseudogene 1	1.06594	5.25764	10.8043	5.01892e-07	6.76981e-06	6.41981
A_33_P3250463	5378	PMS1	PMS1 postmeiotic segregation increased 1 (S. cerevisiae)	1.06528	9.12041	8.3307	5.93305e-06	4.283e-05	3.77843
A_24_P403244	29990	PILRB	paired immunoglobin-like type 2 receptor beta	1.06523	11.5818	7.39651	1.75238e-05	9.88012e-05	2.6201
A_24_P170753	NA			1.06516	7.66721	6.81682	3.6073e-05	0.000174207	1.84887
A_32_P59811	NA			1.06513	7.16205	5.86947	0.000128638	0.000484593	0.494219
A_23_P164035	5705	PSMC5	proteasome (prosome, macropain) 26S subunit, ATPase, 5	1.06329	8.4876	3.81467	0.00310535	0.00681144	-2.85538
A_33_P3362806	56850	GRIPAP1	GRIP1 associated protein 1	1.06323	6.86761	7.43244	1.6779e-05	9.54858e-05	2.66653
A_33_P3273272	55762	ZNF701	zinc finger protein 701	1.06287	6.09089	6.4245	6.02061e-05	0.000262876	1.30247
A_33_P3211633	10885	WDR3	WD repeat domain 3	1.0628	6.70628	6.54716	5.11881e-05	0.000229728	1.47548
A_23_P74547	963	CD53	CD53 molecule	1.06266	11.3947	5.73597	0.000155383	0.000565769	0.293505
A_23_P373031	775	CACNA1C	calcium channel, voltage-dependent, L type, alpha 1C subunit	1.06173	6.43007	4.60763	0.000848051	0.00227364	-1.5004
A_24_P33461	NA			1.06158	5.05898	6.78208	3.77168e-05	0.000180712	1.80131
A_23_P363968	51279	C1RL	complement component 1, r subcomponent-like	1.06096	8.39481	12.3655	1.33474e-07	2.6373e-06	7.83201
A_23_P129221	2184	FAH	fumarylacetoacetate hydrolase (fumarylacetoacetase)	1.06074	9.38155	4.41165	0.00115983	0.00295121	-1.82893
A_24_P944253	89857	KLHL6	kelch-like family member 6	1.06074	6.86619	10.2379	8.45252e-07	9.91264e-06	5.86292
A_33_P3241250	100132217	LOC100132217	uncharacterized LOC100132217	1.06066	5.70641	5.38155	0.000259682	0.000854977	-0.251313
A_33_P3233764	9113	LATS1	large tumor suppressor kinase 1	1.06052	5.91927	6.39642	6.25018e-05	0.000271078	1.26259
A_33_P3246010	NA			1.06019	8.25415	3.67025	0.00396618	0.00835728	-3.10839
A_33_P3437907	284069	FAM171A2	family with sequence similarity 171, member A2	1.06008	4.54129	4.88384	0.000550474	0.00159018	-1.04548
A_33_P3364811	5788	PTPRC	protein tyrosine phosphatase, receptor type, C	1.0597	8.68666	7.22043	2.17283e-05	0.00011638	2.39027
A_23_P61674	57396	CLK4	CDC-like kinase 4	1.05965	8.65843	13.228	6.83051e-08	1.65589e-06	8.54415
A_33_P3311750	9720	CCDC144A	coiled-coil domain containing 144A	1.05864	9.26345	9.96321	1.09794e-06	1.20621e-05	5.58331
A_33_P3397865	7138	TNNT1	troponin T type 1 (skeletal, slow)	1.05853	9.71504	6.34195	6.72273e-05	0.000286694	1.18491
A_33_P3421363	169841	ZNF169	zinc finger protein 169	1.05843	7.15674	5.81563	0.00013878	0.000515133	0.413559
A_23_P361820	23130	ATG2A	autophagy related 2A	1.05839	7.04049	7.04832	2.69064e-05	0.000137682	2.16192
A_33_P3232277	900	CCNG1	cyclin G1	1.05668	7.99572	8.68133	4.04509e-06	3.18428e-05	4.18828
A_23_P346421	55205	ZNF532	zinc finger protein 532	1.05662	5.57634	6.08851	9.48613e-05	0.000378571	0.818206
A_23_P4696	692312	PPAN-P2RY11	PPAN-P2RY11 readthrough	1.05639	4.99865	5.74409	0.000153597	0.000560418	0.305784
A_33_P3260614	5330	PLCB2	phospholipase C, beta 2	1.05496	13.1304	9.64193	1.50225e-06	1.52185e-05	5.24803
A_24_P70888	23654	PLXNB2	plexin B2	1.05462	11.6667	4.73189	0.000697275	0.00192966	-1.29452
A_33_P3257523	26036	ZNF451	zinc finger protein 451	1.05456	7.43115	6.21645	7.96403e-05	0.00032887	1.00441
A_33_P3413989	710	SERPING1	serpin peptidase inhibitor, clade G (C1 inhibitor), member 1	1.05441	4.24058	4.99726	0.000462411	0.00137538	-0.861562
A_24_P158903	51135	IRAK4	interleukin-1 receptor-associated kinase 4	1.05436	7.10372	7.1755	2.29672e-05	0.000121513	2.33102
A_24_P282416	25	ABL1	c-abl oncogene 1, non-receptor tyrosine kinase	1.05415	4.98943	4.9897	0.000467788	0.00138777	-0.873766
A_23_P254120	26268	FBXO9	F-box protein 9	1.05295	10.9243	10.5667	6.22808e-07	7.90824e-06	6.18926
A_23_P32279	56033	BARX1	BARX homeobox 1	1.05249	4.28158	3.7814	0.00328473	0.0071279	-2.91353
A_33_P3372566	NA			1.05226	7.10809	3.63119	0.00423906	0.00884053	-3.17703
A_33_P3368540	440944	SETD5-AS1	SETD5 antisense RNA 1	1.05151	6.22589	7.13234	2.42295e-05	0.000126592	2.27386
A_33_P3259557	440104	TMEM198B	transmembrane protein 198B, pseudogene	1.05148	11.0818	5.51115	0.000214779	0.000735333	-0.0500753
A_33_P3355950	NA			1.05127	3.88931	5.07598	0.000410154	0.00124638	-0.734911
A_23_P110253	3815	KIT	v-kit Hardy-Zuckerman 4 feline sarcoma viral oncogene homolog	1.05119	9.82509	8.48551	5.00244e-06	3.76168e-05	3.96098
A_33_P3296862	146556	C16orf89	chromosome 16 open reading frame 89	1.05098	4.55435	4.68118	0.000755073	0.00206296	-1.37831
A_32_P85042	NA			1.05071	4.33226	6.08928	9.4761e-05	0.000378417	0.819332
A_24_P743672	NA			1.05005	5.87871	6.51069	5.3707e-05	0.000238397	1.42426
A_33_P3376622	4302	MLLT6	myeloid/lymphoid or mixed-lineage leukemia (trithorax homolog, Drosophila); translocated to, 6	1.04968	5.15505	7.2177	2.18014e-05	0.000116707	2.38668
A_23_P206107	25989	ULK3	unc-51 like kinase 3	1.04944	9.4234	4.51395	0.000984307	0.00257346	-1.65686
[truncated: 2,578 more rows]
